# Supplementary material for: Genetic and Developmental Divergence in the Neural Crest Program between Cichlid Fish Species
Source: Mol Biol Evol. 2024 Oct 16;41(11):msae217. doi: 10.1093/molbev/msae217 (PMC11558072; doi:10.1093/molbev/msae217)
Supplement: msae217_Supplementary_Data [file msae217_supplementary_data.zip]

Archive with 18 entries (18 files):
- Supplementary Figure S1.docx
- Supplementary Figure S2.docx
- Supplementary Figure S3.docx
- Supplementary Figure S4.docx
- Supplementary Figure S5.docx
- Supplementary Figure S6.docx
- Supplementary Figure S7.docx
- Supplementary_Table_10_Summary_mutant_phenotypes.pdf
- Supplementary_Table_11_alternative_staging_candidate_DEGs.xlsx
- Supplementary_Table_1_SeqRead.xlsx
- Supplementary_Table_2_candidateGOterms.xlsx
- Supplementary_Table_3_NC-pigm-cranio_DEGs.xlsx
- Supplementary_Table_4_NC-GRN-GOterms.xlsx
- Supplementary_Table_5_xpEHH_DEG.xlsx
- Supplementary_Table_6_sox10_sox9_accessions.xlsx
- Supplementary_Table_7_HCRprobes.xlsx
- Supplementary_Table_8_gProfiler_all_DEGs.xlsx
- Supplementary_Table_9_CRISPR_stats.xlsx
