# Supplementary material for: Genetic and Developmental Divergence in the Neural Crest Program between Cichlid Fish Species
Source: Mol Biol Evol. 2024 Oct 16;41(11):msae217. doi: 10.1093/molbev/msae217 (PMC11558072; doi:10.1093/molbev/msae217)
Supplement: msae217_Supplementary_Data [file msae217_supplementary_data.zip › Supplementary_Table_11_alternative_staging_candidate_DEGs.xlsx]

## Sheet: Sheet1
ensembl	gene_name	gene_description	go_id	go_description	log2FoldChange	padj	stage (AC-RC)	% segmentation
ENSACLG00000004069	prdm1a	PR domain containing 1a, with ZNF domain [Source:ZFIN;Acc:ZDB-GENE-030131-2193]	GO:0014032	neural crest cell development	-0.771652	0.0325733	10-15ss	35
ENSACLG00000008234	mych	myelocytomatosis oncogene homolog [Source:ZFIN;Acc:ZDB-GENE-030219-51]	GO:0014032	neural crest cell development	-0.860459	0.0134367	10-15ss	35
ENSACLG00000011644	dhrs9	retinol dehydrogenase 7-like [Source:NCBI gene;Acc:113007342]	GO:0014032	neural crest cell development	-2.05837	0.00399157	10-15ss	35
ENSACLG00000020157	tfap2a	transcription factor AP-2 alpha [Source:NCBI gene;Acc:113028894]	GO:0014032	neural crest cell development	-0.655314	8e-05	10-15ss	35		These genes were identified from pairwise comparisons using % of somitogenesis index based on their GO annotation - including terms from NC-GRN, cartilage & craniofacial development as well as pigmentation.
ENSACLG00000020525	tfap2c	transcription factor AP-2 gamma [Source:NCBI gene;Acc:113021967]	GO:0014032	neural crest cell development	-0.768308	0.0466828	10-15ss	35
ENSACLG00000004069	prdm1a	PR domain containing 1a, with ZNF domain [Source:ZFIN;Acc:ZDB-GENE-030131-2193]	GO:0014033	neural crest cell differentiation	-0.771652	0.0325733	10-15ss	35
ENSACLG00000020157	tfap2a	transcription factor AP-2 alpha [Source:NCBI gene;Acc:113028894]	GO:0014036	neural crest cell fate specification	-0.655314	8e-05	10-15ss	35
ENSACLG00000020525	tfap2c	transcription factor AP-2 gamma [Source:NCBI gene;Acc:113021967]	GO:0014036	neural crest cell fate specification	-0.768308	0.0466828	10-15ss	35
ENSACLG00000004555	mmp17b	matrix metallopeptidase 17b [Source:ZFIN;Acc:ZDB-GENE-081107-17]	GO:0001755	neural crest cell migration	0.978472	0.000363171	10-15ss	35
ENSACLG00000006752	tnc	tenascin-like [Source:NCBI gene;Acc:113033543]	GO:0001755	neural crest cell migration	1.45991	0.000163163	10-15ss	35
ENSACLG00000009008	pdgfrb	platelet-derived growth factor receptor, beta polypeptide [Source:ZFIN;Acc:ZDB-GENE-030805-2]	GO:0001755	neural crest cell migration	0.792166	0.000182414	10-15ss	35
ENSACLG00000003759	bmper	BMP binding endothelial regulator [Source:NCBI gene;Acc:113032009]	GO:0014029	neural crest formation	-1.46535	0.00349854	10-15ss	35
ENSACLG00000008234	mych	myelocytomatosis oncogene homolog [Source:ZFIN;Acc:ZDB-GENE-030219-51]	GO:0014032	neural crest cell development	-0.823669	0.0178171	22-30ss	75
ENSACLG00000004243	edn1	endothelin 1 [Source:NCBI gene;Acc:113014973]	GO:0014033	neural crest cell differentiation	0.891827	0.00215109	22-30ss	75
ENSACLG00000007905	nrp2b	neuropilin 2b [Source:ZFIN;Acc:ZDB-GENE-040611-3]	GO:0001755	neural crest cell migration	-0.826233	0.00108499	22-30ss	75
ENSACLG00000026137	aldh1l1	aldehyde dehydrogenase 1 family, member L1 [Source:ZFIN;Acc:ZDB-GENE-100519-4]	GO:0001755	neural crest cell migration	0.778601	0.00057328	22-30ss	75
ENSACLG00000011644	dhrs9	retinol dehydrogenase 7-like [Source:NCBI gene;Acc:113007342]	GO:0014032	neural crest cell development	-0.843051	0.0230647	30-37ss	100
ENSACLG00000018629	arl6ip1	ADP ribosylation factor like GTPase 6 interacting protein 1 [Source:NCBI gene;Acc:113020190]	GO:0014032	neural crest cell development	-0.454693	7.65e-05	30-37ss	100
ENSACLG00000004243	edn1	endothelin 1 [Source:NCBI gene;Acc:113014973]	GO:0014033	neural crest cell differentiation	0.873814	0.0498631	30-37ss	100
ENSACLG00000006752	tnc	tenascin-like [Source:NCBI gene;Acc:113033543]	GO:0001755	neural crest cell migration	-0.582538	0.0248565	30-37ss	100
ENSACLG00000018629	arl6ip1	ADP ribosylation factor like GTPase 6 interacting protein 1 [Source:NCBI gene;Acc:113020190]	GO:0001755	neural crest cell migration	-0.454693	7.65e-05	30-37ss	100
ENSACLG00000027350	nusap1	nucleolar and spindle associated protein 1 [Source:NCBI gene;Acc:113011662]	GO:0001755	neural crest cell migration	-0.816984	0.0004204	30-37ss	100
ENSACLG00000017624	cxcr4a	C-X-C chemokine receptor type 4-like [Source:NCBI gene;Acc:113010532]	GO:1903045	neural crest cell migration involved in sympathetic nervous system development	0.78766	0.0431385	30-37ss	100
ENSACLG00000020525	tfap2c	transcription factor AP-2 gamma [Source:NCBI gene;Acc:113021967]	GO:0014032	neural crest cell development	0.917503	0.00953156	18-22ss	60
ENSACLG00000019035	hmgcs1	hydroxymethylglutaryl-CoA synthase, cytoplasmic-like [Source:NCBI gene;Acc:113025280]	GO:0014033	neural crest cell differentiation	-0.602438	0.011646	18-22ss	60
ENSACLG00000020525	tfap2c	transcription factor AP-2 gamma [Source:NCBI gene;Acc:113021967]	GO:0014036	neural crest cell fate specification	0.917503	0.00953156	18-22ss	60
ENSACLG00000006752	tnc	tenascin-like [Source:NCBI gene;Acc:113033543]	GO:0001755	neural crest cell migration	0.919341	0.00153213	18-22ss	60
ENSACLG00000007905	nrp2b	neuropilin 2b [Source:ZFIN;Acc:ZDB-GENE-040611-3]	GO:0001755	neural crest cell migration	0.751201	0.0105786	18-22ss	60
ENSACLG00000013438	sema3fa	semaphorin-3F-like [Source:NCBI gene;Acc:113022288]	GO:0001755	neural crest cell migration	0.663836	0.00035467	18-22ss	60
ENSACLG00000019475	nrg2a	pro-neuregulin-2, membrane-bound isoform-like [Source:NCBI gene;Acc:113030566]	GO:0001755	neural crest cell migration	0.652129	0.0354944	18-22ss	60
ENSACLG00000022123	lef1	lymphoid enhancer-binding factor 1 [Source:ZFIN;Acc:ZDB-GENE-990714-26]	GO:0001755	neural crest cell migration	0.605466	0.0171668	18-22ss	60
ENSACLG00000026137	aldh1l1	aldehyde dehydrogenase 1 family, member L1 [Source:ZFIN;Acc:ZDB-GENE-100519-4]	GO:0001755	neural crest cell migration	1.34871	2.87e-10	18-22ss	60
ENSACLG00000027350	nusap1	nucleolar and spindle associated protein 1 [Source:NCBI gene;Acc:113011662]	GO:0001755	neural crest cell migration	-0.961153	2.89e-08	18-22ss	60
ENSACLG00000011644	dhrs9	retinol dehydrogenase 7-like [Source:NCBI gene;Acc:113007342]	GO:0014032	neural crest cell development	-1.06194	1.76e-06	15-18ss	50
ENSACLG00000019035	hmgcs1	hydroxymethylglutaryl-CoA synthase, cytoplasmic-like [Source:NCBI gene;Acc:113025280]	GO:0014033	neural crest cell differentiation	-0.935137	0.000389354	15-18ss	50
ENSACLG00000022041	capzb	capping actin protein of muscle Z-line subunit beta [Source:NCBI gene;Acc:113022476]	GO:0014033	neural crest cell differentiation	-0.611432	0.00112185	15-18ss	50
ENSACLG00000020494	foxc1a	forkhead box C1a [Source:NCBI gene;Acc:100148408]	GO:0001755	neural crest cell migration	0.673196	0.00350942	15-18ss	50
ENSACLG00000022041	capzb	capping actin protein of muscle Z-line subunit beta [Source:NCBI gene;Acc:113022476]	GO:0001755	neural crest cell migration	-0.611432	0.00112185	15-18ss	50
ENSACLG00000027350	nusap1	nucleolar and spindle associated protein 1 [Source:NCBI gene;Acc:113011662]	GO:0001755	neural crest cell migration	-0.822548	0.00667283	15-18ss	50
ENSACLG00000017624	cxcr4a	C-X-C chemokine receptor type 4-like [Source:NCBI gene;Acc:113010532]	GO:1903045	neural crest cell migration involved in sympathetic nervous system development	1.0725	0.0136537	15-18ss	50
ENSACLG00000019662	olfm2a	noelin-2-like [Source:NCBI gene;Acc:113020558]	GO:0014032	neural crest cell development	1.827	0.00272055	20-26ss	67
ENSACLG00000004243	edn1	endothelin 1 [Source:NCBI gene;Acc:113014973]	GO:0014033	neural crest cell differentiation	1.17023	0.000116633	20-26ss	67
ENSACLG00000008992	plod3	procollagen-lysine,2-oxoglutarate 5-dioxygenase 3-like [Source:NCBI gene;Acc:113019662]	GO:0001755	neural crest cell migration	-0.641864	1.45e-08	20-26ss	67
ENSACLG00000026137	aldh1l1	aldehyde dehydrogenase 1 family, member L1 [Source:ZFIN;Acc:ZDB-GENE-100519-4]	GO:0001755	neural crest cell migration	0.885173	1.04e-05	20-26ss	67
ENSACLG00000027350	nusap1	nucleolar and spindle associated protein 1 [Source:NCBI gene;Acc:113011662]	GO:0001755	neural crest cell migration	-0.768951	1.59e-06	20-26ss	67
ENSACLG00000012034	meis3	homeobox protein meis3-like [Source:NCBI gene;Acc:113036832]	GO:1901166	neural crest cell migration involved in autonomic nervous system development	-0.65846	1.31e-09	20-26ss	67
ENSACLG00000020251	ret	ret proto-oncogene [Source:NCBI gene;Acc:113034993]	GO:1901166	neural crest cell migration involved in autonomic nervous system development	0.599466	0.00648785	20-26ss	67
ENSACLG00000000554	vps39	VPS39 subunit of HOPS complex [Source:NCBI gene;Acc:113011650]	GO:0048066	developmental pigmentation	-0.668957	0.00061842	10-15ss	35
ENSACLG00000004069	prdm1a	PR domain containing 1a, with ZNF domain [Source:ZFIN;Acc:ZDB-GENE-030131-2193]	GO:0048066	developmental pigmentation	-0.771652	0.0325733	10-15ss	35
ENSACLG00000016183	pax7a	paired box 7 [Source:NCBI gene;Acc:113022353]	GO:0048066	developmental pigmentation	0.902397	0.00636485	10-15ss	35
ENSACLG00000019181	ltk	leukocyte receptor tyrosine kinase [Source:ZFIN;Acc:ZDB-GENE-030616-115]	GO:0048066	developmental pigmentation	-3.86456	0.00014888	10-15ss	35
ENSACLG00000025655	ednraa	endothelin receptor type A [Source:NCBI gene;Acc:113024358]	GO:0048066	developmental pigmentation	2.70657	6.23e-05	10-15ss	35
ENSACLG00000027030	szl	sizzled [Source:ZFIN;Acc:ZDB-GENE-030530-1]	GO:0048066	developmental pigmentation	-3.28098	1.42e-10	10-15ss	35
ENSACLG00000019181	ltk	leukocyte receptor tyrosine kinase [Source:ZFIN;Acc:ZDB-GENE-030616-115]	GO:0030318	melanocyte differentiation	-3.86456	0.00014888	10-15ss	35
ENSACLG00000020157	tfap2a	transcription factor AP-2 alpha [Source:NCBI gene;Acc:113028894]	GO:0030318	melanocyte differentiation	-0.655314	8e-05	10-15ss	35
ENSACLG00000013482	pcdh10a	protocadherin-10-like [Source:NCBI gene;Acc:113023670]	GO:0097324	melanocyte migration	1.91566	0.00145576	10-15ss	35
ENSACLG00000019181	ltk	leukocyte receptor tyrosine kinase [Source:ZFIN;Acc:ZDB-GENE-030616-115]	GO:0097324	melanocyte migration	-3.86456	0.00014888	10-15ss	35
ENSACLG00000008492	mreg-like-1	melanoregulin-like [Source:NCBI gene;Acc:113008052]	GO:0042470	melanosome	2.3541	0.0192077	10-15ss	35
ENSACLG00000005881	gpr143	G protein-coupled receptor 143 [Source:NCBI gene;Acc:113008330]	GO:0032438	melanosome organization	0.821452	0.0338265	10-15ss	35
ENSACLG00000008492	mreg-like-1	melanoregulin-like [Source:NCBI gene;Acc:113008052]	GO:0032402	melanosome transport	2.3541	0.0192077	10-15ss	35
ENSACLG00000019181	ltk	leukocyte receptor tyrosine kinase [Source:ZFIN;Acc:ZDB-GENE-030616-115]	GO:0070285	pigment cell development	-3.86456	0.00014888	10-15ss	35
ENSACLG00000007069	nsfa	vesicle-fusing ATPase [Source:NCBI gene;Acc:113021414]	GO:0051875	pigment granule localization	2.71986	0.00899043	10-15ss	35
ENSACLG00000001339	adrb2a	beta-2 adrenergic receptor-like [Source:NCBI gene;Acc:113034504]	GO:0043473	pigmentation	-3.28111	0.0014695	10-15ss	35
ENSACLG00000019181	ltk	leukocyte receptor tyrosine kinase [Source:ZFIN;Acc:ZDB-GENE-030616-115]	GO:0043473	pigmentation	-3.86456	0.00014888	10-15ss	35
ENSACLG00000020157	tfap2a	transcription factor AP-2 alpha [Source:NCBI gene;Acc:113028894]	GO:0043473	pigmentation	-0.655314	8e-05	10-15ss	35
ENSACLG00000019181	ltk	leukocyte receptor tyrosine kinase [Source:ZFIN;Acc:ZDB-GENE-030616-115]	GO:0048070	regulation of developmental pigmentation	-3.86456	0.00014888	10-15ss	35
ENSACLG00000016183	pax7a	paired box 7 [Source:NCBI gene;Acc:113022353]	GO:0050938	regulation of xanthophore differentiation	0.902397	0.00636485	10-15ss	35
ENSACLG00000000554	vps39	VPS39 subunit of HOPS complex [Source:NCBI gene;Acc:113011650]	GO:0048066	developmental pigmentation	-0.653648	0.00725172	22-30ss	75
ENSACLG00000016687	ednrba	endothelin receptor type B [Source:NCBI gene;Acc:113011165]	GO:0048066	developmental pigmentation	1.1092	4.24e-08	22-30ss	75
ENSACLG00000009814	igsf11	immunoglobulin superfamily member 11 [Source:NCBI gene;Acc:113035687]	GO:0050934	late stripe melanocyte differentiation	1.12186	0.00426119	22-30ss	75
ENSACLG00000018615	mchr1b	melanin-concentrating hormone receptor 1b [Source:ZFIN;Acc:ZDB-GENE-030502-5]	GO:0030273	melanin-concentrating hormone receptor activity	-4.74496	0.013993	22-30ss	75
ENSACLG00000015701	mib2	mindbomb E3 ubiquitin protein ligase 2 [Source:NCBI gene;Acc:113012859]	GO:0030318	melanocyte differentiation	-0.806734	0.0155946	22-30ss	75
ENSACLG00000022427	mitfa	melanocyte inducing transcription factor [Source:NCBI gene;Acc:113022934]	GO:0030318	melanocyte differentiation	-1.61489	0.0177643	22-30ss	75
ENSACLG00000002738	bace2	beta-secretase 2-like [Source:NCBI gene;Acc:113036345]	GO:0097324	melanocyte migration	-0.636869	0.0419771	22-30ss	75
ENSACLG00000009814	igsf11	immunoglobulin superfamily member 11 [Source:NCBI gene;Acc:113035687]	GO:0097324	melanocyte migration	1.12186	0.00426119	22-30ss	75
ENSACLG00000013482	pcdh10a	protocadherin-10-like [Source:NCBI gene;Acc:113023670]	GO:0097324	melanocyte migration	1.02447	1.12e-06	22-30ss	75
ENSACLG00000008492	mreg-like-1	melanoregulin-like [Source:NCBI gene;Acc:113008052]	GO:0042470	melanosome	4.51989	0.00139365	22-30ss	75
ENSACLG00000027885	abcb6a	ATP-binding cassette sub-family B member 6, mitochondrial-like [Source:NCBI gene;Acc:113015683]	GO:0033162	melanosome membrane	0.829625	0.0347902	22-30ss	75
ENSACLG00000005881	gpr143	G protein-coupled receptor 143 [Source:NCBI gene;Acc:113008330]	GO:0032438	melanosome organization	0.867488	0.0188885	22-30ss	75
ENSACLG00000008492	mreg-like-1	melanoregulin-like [Source:NCBI gene;Acc:113008052]	GO:0032402	melanosome transport	4.51989	0.00139365	22-30ss	75
ENSACLG00000022427	mitfa	melanocyte inducing transcription factor [Source:NCBI gene;Acc:113022934]	GO:0043473	pigmentation	-1.61489	0.0177643	22-30ss	75
ENSACLG00000016687	ednrba	endothelin receptor type B [Source:NCBI gene;Acc:113011165]	GO:0048070	regulation of developmental pigmentation	1.1092	4.24e-08	22-30ss	75
ENSACLG00000002031	gch2	GTP cyclohydrolase 1-like [Source:NCBI gene;Acc:113028261]	GO:0050936	xanthophore differentiation	-4.42407	4.46e-05	22-30ss	75
ENSACLG00000000554	vps39	VPS39 subunit of HOPS complex [Source:NCBI gene;Acc:113011650]	GO:0048066	developmental pigmentation	-0.631506	0.00222488	30-37ss	100
ENSACLG00000016687	ednrba	endothelin receptor type B [Source:NCBI gene;Acc:113011165]	GO:0048066	developmental pigmentation	0.773704	0.00774728	30-37ss	100
ENSACLG00000013482	pcdh10a	protocadherin-10-like [Source:NCBI gene;Acc:113023670]	GO:0097324	melanocyte migration	1.25623	0.00316868	30-37ss	100
ENSACLG00000027885	abcb6a	ATP-binding cassette sub-family B member 6, mitochondrial-like [Source:NCBI gene;Acc:113015683]	GO:0033162	melanosome membrane	1.01466	0.00332706	30-37ss	100
ENSACLG00000024744	mkks	McKusick-Kaufman syndrome [Source:NCBI gene;Acc:113034491]	GO:0032402	melanosome transport	0.826997	0.0321976	30-37ss	100
ENSACLG00000024744	mkks	McKusick-Kaufman syndrome [Source:NCBI gene;Acc:113034491]	GO:0051877	pigment granule aggregation in cell center	0.826997	0.0321976	30-37ss	100
ENSACLG00000001339	adrb2a	beta-2 adrenergic receptor-like [Source:NCBI gene;Acc:113034504]	GO:0043473	pigmentation	-1.53117	0.0272988	30-37ss	100
ENSACLG00000016687	ednrba	endothelin receptor type B [Source:NCBI gene;Acc:113011165]	GO:0048070	regulation of developmental pigmentation	0.773704	0.00774728	30-37ss	100
ENSACLG00000016687	ednrba	endothelin receptor type B [Source:NCBI gene;Acc:113011165]	GO:0048066	developmental pigmentation	0.744979	0.000331679	18-22ss	60
ENSACLG00000019181	ltk	leukocyte receptor tyrosine kinase [Source:ZFIN;Acc:ZDB-GENE-030616-115]	GO:0048066	developmental pigmentation	-3.248	0.000503982	18-22ss	60
ENSACLG00000027030	szl	sizzled [Source:ZFIN;Acc:ZDB-GENE-030530-1]	GO:0048066	developmental pigmentation	-1.3527	0.0121272	18-22ss	60
ENSACLG00000009814	igsf11	immunoglobulin superfamily member 11 [Source:NCBI gene;Acc:113035687]	GO:0050934	late stripe melanocyte differentiation	1.1065	0.00695632	18-22ss	60
ENSACLG00000001942	TYRP1	tyrosinase related protein 1 [Source:NCBI gene;Acc:113018652]	GO:0042438	melanin biosynthetic process	1.20352	0.000129573	18-22ss	60
ENSACLG00000007426	dct	dopachrome tautomerase [Source:NCBI gene;Acc:113007539]	GO:0042438	melanin biosynthetic process	0.848114	0.00586828	18-22ss	60
ENSACLG00000018615	mchr1b	melanin-concentrating hormone receptor 1b [Source:ZFIN;Acc:ZDB-GENE-030502-5]	GO:0030273	melanin-concentrating hormone receptor activity	-6.11419	1.01e-05	18-22ss	60
ENSACLG00000019181	ltk	leukocyte receptor tyrosine kinase [Source:ZFIN;Acc:ZDB-GENE-030616-115]	GO:0030318	melanocyte differentiation	-3.248	0.000503982	18-22ss	60
ENSACLG00000009814	igsf11	immunoglobulin superfamily member 11 [Source:NCBI gene;Acc:113035687]	GO:0097324	melanocyte migration	1.1065	0.00695632	18-22ss	60
ENSACLG00000013482	pcdh10a	protocadherin-10-like [Source:NCBI gene;Acc:113023670]	GO:0097324	melanocyte migration	1.27916	5.22e-11	18-22ss	60
ENSACLG00000019181	ltk	leukocyte receptor tyrosine kinase [Source:ZFIN;Acc:ZDB-GENE-030616-115]	GO:0097324	melanocyte migration	-3.248	0.000503982	18-22ss	60
ENSACLG00000008492	mreg-like-1	melanoregulin-like [Source:NCBI gene;Acc:113008052]	GO:0042470	melanosome	5.58685	0.030973	18-22ss	60
ENSACLG00000014745	tfr1a	transferrin receptor protein 1-like [Source:NCBI gene;Acc:113011423]	GO:0042470	melanosome	0.693346	0.0113757	18-22ss	60
ENSACLG00000014797	tfr1a	transferrin receptor 1a [Source:ZFIN;Acc:ZDB-GENE-041220-1]	GO:0042470	melanosome	1.02698	0.0138328	18-22ss	60
ENSACLG00000001942	TYRP1	tyrosinase related protein 1 [Source:NCBI gene;Acc:113018652]	GO:0033162	melanosome membrane	1.20352	0.000129573	18-22ss	60
ENSACLG00000007426	dct	dopachrome tautomerase [Source:NCBI gene;Acc:113007539]	GO:0033162	melanosome membrane	0.848114	0.00586828	18-22ss	60
ENSACLG00000027885	abcb6a	ATP-binding cassette sub-family B member 6, mitochondrial-like [Source:NCBI gene;Acc:113015683]	GO:0033162	melanosome membrane	1.16372	0.0068191	18-22ss	60
ENSACLG00000008492	mreg-like-1	melanoregulin-like [Source:NCBI gene;Acc:113008052]	GO:0032402	melanosome transport	5.58685	0.030973	18-22ss	60
ENSACLG00000019181	ltk	leukocyte receptor tyrosine kinase [Source:ZFIN;Acc:ZDB-GENE-030616-115]	GO:0070285	pigment cell development	-3.248	0.000503982	18-22ss	60
ENSACLG00000016930	tspan36	tetraspanin-36-like [Source:NCBI gene;Acc:113034158]	GO:0043473	pigmentation	0.82946	0.00221014	18-22ss	60
ENSACLG00000019181	ltk	leukocyte receptor tyrosine kinase [Source:ZFIN;Acc:ZDB-GENE-030616-115]	GO:0043473	pigmentation	-3.248	0.000503982	18-22ss	60
ENSACLG00000026499	tjp1a	tight junction protein ZO-1-like [Source:NCBI gene;Acc:113021929]	GO:0043473	pigmentation	0.656904	0.000935042	18-22ss	60
ENSACLG00000016687	ednrba	endothelin receptor type B [Source:NCBI gene;Acc:113011165]	GO:0048070	regulation of developmental pigmentation	0.744979	0.000331679	18-22ss	60
ENSACLG00000019181	ltk	leukocyte receptor tyrosine kinase [Source:ZFIN;Acc:ZDB-GENE-030616-115]	GO:0048070	regulation of developmental pigmentation	-3.248	0.000503982	18-22ss	60
ENSACLG00000009814	igsf11	immunoglobulin superfamily member 11 [Source:NCBI gene;Acc:113035687]	GO:0050934	late stripe melanocyte differentiation	1.1369	0.0174758	15-18ss	50
ENSACLG00000018615	mchr1b	melanin-concentrating hormone receptor 1b [Source:ZFIN;Acc:ZDB-GENE-030502-5]	GO:0030273	melanin-concentrating hormone receptor activity	-6.77031	4.14e-05	15-18ss	50
ENSACLG00000020690	kitlga	kit ligand a [Source:ZFIN;Acc:ZDB-GENE-070424-1]	GO:0030318	melanocyte differentiation	-0.673906	0.00552581	15-18ss	50
ENSACLG00000009814	igsf11	immunoglobulin superfamily member 11 [Source:NCBI gene;Acc:113035687]	GO:0097324	melanocyte migration	1.1369	0.0174758	15-18ss	50
ENSACLG00000013482	pcdh10a	protocadherin-10-like [Source:NCBI gene;Acc:113023670]	GO:0097324	melanocyte migration	1.4195	1.99e-05	15-18ss	50
ENSACLG00000005580	capgb	macrophage-capping protein-like [Source:NCBI gene;Acc:113018716]	GO:0042470	melanosome	-1.3172	0.000806113	15-18ss	50
ENSACLG00000013936	MLANA	melan-A [Source:HGNC Symbol;Acc:HGNC:7124]	GO:0042470	melanosome	-0.80101	0.0070769	15-18ss	50
ENSACLG00000016429	bbs1	Bardet-Biedl syndrome 1 [Source:NCBI gene;Acc:113027915]	GO:0032402	melanosome transport	0.803569	0.00285342	15-18ss	50
ENSACLG00000024744	mkks	McKusick-Kaufman syndrome [Source:NCBI gene;Acc:113034491]	GO:0032402	melanosome transport	0.796871	0.00906473	15-18ss	50
ENSACLG00000024744	mkks	McKusick-Kaufman syndrome [Source:NCBI gene;Acc:113034491]	GO:0051877	pigment granule aggregation in cell center	0.796871	0.00906473	15-18ss	50
ENSACLG00000007069	nsfa	vesicle-fusing ATPase [Source:NCBI gene;Acc:113021414]	GO:0051875	pigment granule localization	2.06585	2.72e-10	15-18ss	50
ENSACLG00000001339	adrb2a	beta-2 adrenergic receptor-like [Source:NCBI gene;Acc:113034504]	GO:0043473	pigmentation	-1.55249	0.00173872	15-18ss	50
ENSACLG00000024571	gart	phosphoribosylglycinamide formyltransferase, phosphoribosylglycinamide synthetase, phosphoribosylaminoimidazole synthetase [Source:NCBI gene;Acc:113016272]	GO:0043473	pigmentation	0.628172	0.00127152	15-18ss	50
ENSACLG00000025450	sulf1	sulfatase 1 [Source:NCBI gene;Acc:113028968]	GO:0048070	regulation of developmental pigmentation	0.661595	0.0278231	15-18ss	50
ENSACLG00000002031	gch2	GTP cyclohydrolase 1-like [Source:NCBI gene;Acc:113028261]	GO:0050936	xanthophore differentiation	4.07118	1.16e-09	15-18ss	50
ENSACLG00000000554	vps39	VPS39 subunit of HOPS complex [Source:NCBI gene;Acc:113011650]	GO:0048066	developmental pigmentation	-0.65645	6.22e-05	20-26ss	67
ENSACLG00000016687	ednrba	endothelin receptor type B [Source:NCBI gene;Acc:113011165]	GO:0048066	developmental pigmentation	1.06135	3.88e-07	20-26ss	67
ENSACLG00000019181	ltk	leukocyte receptor tyrosine kinase [Source:ZFIN;Acc:ZDB-GENE-030616-115]	GO:0048066	developmental pigmentation	-2.55413	0.032349	20-26ss	67
ENSACLG00000027030	szl	sizzled [Source:ZFIN;Acc:ZDB-GENE-030530-1]	GO:0048066	developmental pigmentation	-4.17476	1.26e-10	20-26ss	67
ENSACLG00000009814	igsf11	immunoglobulin superfamily member 11 [Source:NCBI gene;Acc:113035687]	GO:0050934	late stripe melanocyte differentiation	1.37357	0.000357598	20-26ss	67
ENSACLG00000000404	TYR	tyrosinase-like [Source:NCBI gene;Acc:113030620]	GO:0042438	melanin biosynthetic process	-0.848661	0.0430259	20-26ss	67
ENSACLG00000007426	dct	dopachrome tautomerase [Source:NCBI gene;Acc:113007539]	GO:0042438	melanin biosynthetic process	0.674108	0.00864653	20-26ss	67
ENSACLG00000024190	oca2	oculocutaneous albinism II [Source:ZFIN;Acc:ZDB-GENE-070718-4]	GO:0042438	melanin biosynthetic process	1.04826	0.00601637	20-26ss	67
ENSACLG00000018615	mchr1b	melanin-concentrating hormone receptor 1b [Source:ZFIN;Acc:ZDB-GENE-030502-5]	GO:0030273	melanin-concentrating hormone receptor activity	-2.94266	0.035233	20-26ss	67
ENSACLG00000019181	ltk	leukocyte receptor tyrosine kinase [Source:ZFIN;Acc:ZDB-GENE-030616-115]	GO:0030318	melanocyte differentiation	-2.55413	0.032349	20-26ss	67
ENSACLG00000024190	oca2	oculocutaneous albinism II [Source:ZFIN;Acc:ZDB-GENE-070718-4]	GO:0030318	melanocyte differentiation	1.04826	0.00601637	20-26ss	67
ENSACLG00000009814	igsf11	immunoglobulin superfamily member 11 [Source:NCBI gene;Acc:113035687]	GO:0097324	melanocyte migration	1.37357	0.000357598	20-26ss	67
ENSACLG00000013482	pcdh10a	protocadherin-10-like [Source:NCBI gene;Acc:113023670]	GO:0097324	melanocyte migration	1.48751	3.44e-26	20-26ss	67
ENSACLG00000019181	ltk	leukocyte receptor tyrosine kinase [Source:ZFIN;Acc:ZDB-GENE-030616-115]	GO:0097324	melanocyte migration	-2.55413	0.032349	20-26ss	67
ENSACLG00000008492	mreg-like-1	melanoregulin-like [Source:NCBI gene;Acc:113008052]	GO:0042470	melanosome	6.85044	0.000292216	20-26ss	67
ENSACLG00000014745	tfr1a	transferrin receptor protein 1-like [Source:NCBI gene;Acc:113011423]	GO:0042470	melanosome	1.15351	1.59e-11	20-26ss	67
ENSACLG00000014797	tfr1a	transferrin receptor 1a [Source:ZFIN;Acc:ZDB-GENE-041220-1]	GO:0042470	melanosome	1.39893	1.92e-08	20-26ss	67
ENSACLG00000000404	TYR	tyrosinase-like [Source:NCBI gene;Acc:113030620]	GO:0033162	melanosome membrane	-0.848661	0.0430259	20-26ss	67
ENSACLG00000007426	dct	dopachrome tautomerase [Source:NCBI gene;Acc:113007539]	GO:0033162	melanosome membrane	0.674108	0.00864653	20-26ss	67
ENSACLG00000005881	gpr143	G protein-coupled receptor 143 [Source:NCBI gene;Acc:113008330]	GO:0032438	melanosome organization	0.965977	0.00761573	20-26ss	67
ENSACLG00000008492	mreg-like-1	melanoregulin-like [Source:NCBI gene;Acc:113008052]	GO:0032402	melanosome transport	6.85044	0.000292216	20-26ss	67
ENSACLG00000024744	mkks	McKusick-Kaufman syndrome [Source:NCBI gene;Acc:113034491]	GO:0032402	melanosome transport	0.696763	0.0109577	20-26ss	67
ENSACLG00000019181	ltk	leukocyte receptor tyrosine kinase [Source:ZFIN;Acc:ZDB-GENE-030616-115]	GO:0070285	pigment cell development	-2.55413	0.032349	20-26ss	67
ENSACLG00000024744	mkks	McKusick-Kaufman syndrome [Source:NCBI gene;Acc:113034491]	GO:0051877	pigment granule aggregation in cell center	0.696763	0.0109577	20-26ss	67
ENSACLG00000007069	nsfa	vesicle-fusing ATPase [Source:NCBI gene;Acc:113021414]	GO:0051875	pigment granule localization	1.5661	0.000174426	20-26ss	67
ENSACLG00000001339	adrb2a	beta-2 adrenergic receptor-like [Source:NCBI gene;Acc:113034504]	GO:0043473	pigmentation	-1.86075	0.00416223	20-26ss	67
ENSACLG00000019181	ltk	leukocyte receptor tyrosine kinase [Source:ZFIN;Acc:ZDB-GENE-030616-115]	GO:0043473	pigmentation	-2.55413	0.032349	20-26ss	67
ENSACLG00000024190	oca2	oculocutaneous albinism II [Source:ZFIN;Acc:ZDB-GENE-070718-4]	GO:0043473	pigmentation	1.04826	0.00601637	20-26ss	67
ENSACLG00000016687	ednrba	endothelin receptor type B [Source:NCBI gene;Acc:113011165]	GO:0048070	regulation of developmental pigmentation	1.06135	3.88e-07	20-26ss	67
ENSACLG00000019181	ltk	leukocyte receptor tyrosine kinase [Source:ZFIN;Acc:ZDB-GENE-030616-115]	GO:0048070	regulation of developmental pigmentation	-2.55413	0.032349	20-26ss	67
ENSACLG00000002031	gch2	GTP cyclohydrolase 1-like [Source:NCBI gene;Acc:113028261]	GO:0050936	xanthophore differentiation	1.40693	0.000667969	20-26ss	67
ENSACLG00000005106	furina	furin-1-like [Source:NCBI gene;Acc:113023444]	GO:0051216	cartilage development	-0.716459	0.00956245	10-15ss	35
ENSACLG00000009787	dlx1a	distal-less homeobox 1 [Source:NCBI gene;Acc:113008490]	GO:0051216	cartilage development	-2.74968	0.000430647	10-15ss	35
ENSACLG00000010483	egf	epidermal growth factor [Source:ZFIN;Acc:ZDB-GENE-070922-1]	GO:0051216	cartilage development	2.67359	0.00558166	10-15ss	35
ENSACLG00000013652	marcksl1b	MARCKS-related protein-like [Source:NCBI gene;Acc:113015243]	GO:0051216	cartilage development	-0.996999	0.00103048	10-15ss	35
ENSACLG00000019626	col11a2	collagen, type XI, alpha 2 [Source:ZFIN;Acc:ZDB-GENE-000208-23]	GO:0051216	cartilage development	-1.54452	7.12e-05	10-15ss	35
ENSACLG00000020157	tfap2a	transcription factor AP-2 alpha [Source:NCBI gene;Acc:113028894]	GO:0051216	cartilage development	-0.655314	8e-05	10-15ss	35
ENSACLG00000022503	dcn	decorin-like [Source:NCBI gene;Acc:113009045]	GO:0051216	cartilage development	2.33911	1.24e-08	10-15ss	35
ENSACLG00000022819	gpc4	glypican-6-like [Source:NCBI gene;Acc:113033455]	GO:0051216	cartilage development	-0.920904	1.04e-07	10-15ss	35
ENSACLG00000025655	ednraa	endothelin receptor type A [Source:NCBI gene;Acc:113024358]	GO:0051216	cartilage development	2.70657	6.23e-05	10-15ss	35
ENSACLG00000027814	unc45a	unc-45 myosin chaperone A [Source:NCBI gene;Acc:113027014]	GO:0051216	cartilage development	-0.686461	2.48e-05	10-15ss	35
ENSACLG00000004069	prdm1a	PR domain containing 1a, with ZNF domain [Source:ZFIN;Acc:ZDB-GENE-030131-2193]	GO:0060351	cartilage development involved in endochondral bone morphogenesis	-0.771652	0.0325733	10-15ss	35
ENSACLG00000000018	chsy1	chondroitin sulfate synthase 1 [Source:NCBI gene;Acc:113030618]	GO:0060536	cartilage morphogenesis	-0.75164	0.0078907	10-15ss	35
ENSACLG00000001362	sec24d	SEC24 homolog D, COPII coat complex component [Source:NCBI gene;Acc:113018646]	GO:0060536	cartilage morphogenesis	-0.657188	0.00110703	10-15ss	35
ENSACLG00000005106	furina	furin-1-like [Source:NCBI gene;Acc:113023444]	GO:0060536	cartilage morphogenesis	-0.716459	0.00956245	10-15ss	35
ENSACLG00000019626	col11a2	collagen, type XI, alpha 2 [Source:ZFIN;Acc:ZDB-GENE-000208-23]	GO:0060536	cartilage morphogenesis	-1.54452	7.12e-05	10-15ss	35
ENSACLG00000022819	gpc4	glypican-6-like [Source:NCBI gene;Acc:113033455]	GO:0060536	cartilage morphogenesis	-0.920904	1.04e-07	10-15ss	35
ENSACLG00000026947	chrna1	acetylcholine receptor subunit alpha [Source:NCBI gene;Acc:113034940]	GO:0003428	chondrocyte intercalation involved in growth plate cartilage morphogenesis	1.39395	6.7e-05	10-15ss	35
ENSACLG00000014035	frzb	frizzled related protein [Source:NCBI gene;Acc:113008055]	GO:0035988	chondrocyte proliferation	1.0904	0.000603067	10-15ss	35
ENSACLG00000020905	cyldb	ubiquitin carboxyl-terminal hydrolase CYLD-like [Source:NCBI gene;Acc:113022886]	GO:1904888	cranial skeletal system development	1.49593	0.00320995	10-15ss	35
ENSACLG00000026019	nolc1	nucleolar and coiled-body phosphoprotein 1 [Source:ZFIN;Acc:ZDB-GENE-030131-6349]	GO:1904888	cranial skeletal system development	-0.652864	0.000361424	10-15ss	35
ENSACLG00000002116	bmp3	bone morphogenetic protein 3 [Source:NCBI gene;Acc:113033254]	GO:0048701	embryonic cranial skeleton morphogenesis	-0.610173	4.24e-06	10-15ss	35
ENSACLG00000004069	prdm1a	PR domain containing 1a, with ZNF domain [Source:ZFIN;Acc:ZDB-GENE-030131-2193]	GO:0048701	embryonic cranial skeleton morphogenesis	-0.771652	0.0325733	10-15ss	35
ENSACLG00000020157	tfap2a	transcription factor AP-2 alpha [Source:NCBI gene;Acc:113028894]	GO:0048701	embryonic cranial skeleton morphogenesis	-0.655314	8e-05	10-15ss	35
ENSACLG00000026019	nolc1	nucleolar and coiled-body phosphoprotein 1 [Source:ZFIN;Acc:ZDB-GENE-030131-6349]	GO:0048701	embryonic cranial skeleton morphogenesis	-0.652864	0.000361424	10-15ss	35
ENSACLG00000004069	prdm1a	PR domain containing 1a, with ZNF domain [Source:ZFIN;Acc:ZDB-GENE-030131-2193]	GO:0048702	embryonic neurocranium morphogenesis	-0.771652	0.0325733	10-15ss	35
ENSACLG00000004207	rbm24b	RNA-binding protein 24-like [Source:NCBI gene;Acc:113032764]	GO:0048702	embryonic neurocranium morphogenesis	1.36354	0.000125801	10-15ss	35
ENSACLG00000009008	pdgfrb	platelet-derived growth factor receptor, beta polypeptide [Source:ZFIN;Acc:ZDB-GENE-030805-2]	GO:0048702	embryonic neurocranium morphogenesis	0.792166	0.000182414	10-15ss	35
ENSACLG00000013948	gata3	GATA binding protein 3 [Source:NCBI gene;Acc:113009180]	GO:0048702	embryonic neurocranium morphogenesis	-1.6281	1.33e-06	10-15ss	35
ENSACLG00000016929	rbm24a	RNA-binding protein 24 [Source:NCBI gene;Acc:113014726]	GO:0048702	embryonic neurocranium morphogenesis	1.41699	0.000877284	10-15ss	35
ENSACLG00000001362	sec24d	SEC24 homolog D, COPII coat complex component [Source:NCBI gene;Acc:113018646]	GO:0048703	embryonic viscerocranium morphogenesis	-0.657188	0.00110703	10-15ss	35
ENSACLG00000001803	nkx2.5	NK2 homeobox 5 [Source:NCBI gene;Acc:113029220]	GO:0048703	embryonic viscerocranium morphogenesis	1.02433	0.00230342	10-15ss	35
ENSACLG00000004069	prdm1a	PR domain containing 1a, with ZNF domain [Source:ZFIN;Acc:ZDB-GENE-030131-2193]	GO:0048703	embryonic viscerocranium morphogenesis	-0.771652	0.0325733	10-15ss	35
ENSACLG00000005106	furina	furin-1-like [Source:NCBI gene;Acc:113023444]	GO:0048703	embryonic viscerocranium morphogenesis	-0.716459	0.00956245	10-15ss	35
ENSACLG00000005710	itga8	integrin subunit alpha 8 [Source:NCBI gene;Acc:113032084]	GO:0048703	embryonic viscerocranium morphogenesis	1.19781	0.00547225	10-15ss	35
ENSACLG00000009787	dlx1a	distal-less homeobox 1 [Source:NCBI gene;Acc:113008490]	GO:0048703	embryonic viscerocranium morphogenesis	-2.74968	0.000430647	10-15ss	35
ENSACLG00000011468	mkxa	mohawk homeobox [Source:NCBI gene;Acc:113029261]	GO:0048703	embryonic viscerocranium morphogenesis	1.37552	0.0112199	10-15ss	35
ENSACLG00000011644	dhrs9	retinol dehydrogenase 7-like [Source:NCBI gene;Acc:113007342]	GO:0048703	embryonic viscerocranium morphogenesis	-2.05837	0.00399157	10-15ss	35
ENSACLG00000013885	loxl3b	lysyl oxidase like 3 [Source:NCBI gene;Acc:113012761]	GO:0048703	embryonic viscerocranium morphogenesis	0.944014	0.00420406	10-15ss	35
ENSACLG00000024636	ptpn11a	protein tyrosine phosphatase non-receptor type 11 [Source:NCBI gene;Acc:113025383]	GO:0048703	embryonic viscerocranium morphogenesis	0.869945	8.05e-05	10-15ss	35
ENSACLG00000002828	sox32	transcription factor Sox-17-alpha-like [Source:NCBI gene;Acc:113029331]	GO:0061035	regulation of cartilage development	-2.06077	0.00012009	10-15ss	35
ENSACLG00000018091	kat2b	histone acetyltransferase KAT2B [Source:NCBI gene;Acc:113014255]	GO:0061035	regulation of cartilage development	1.19215	0.01494	10-15ss	35
ENSACLG00000004243	edn1	endothelin 1 [Source:NCBI gene;Acc:113014973]	GO:0051216	cartilage development	0.891827	0.00215109	22-30ss	75
ENSACLG00000011966	ednrab	endothelin receptor type B-like [Source:NCBI gene;Acc:113017201]	GO:0051216	cartilage development	1.21034	1e-06	22-30ss	75
ENSACLG00000017340	wnt9a	wingless-type MMTV integration site family, member 9A [Source:ZFIN;Acc:ZDB-GENE-060825-97]	GO:0051216	cartilage development	0.994088	0.0186786	22-30ss	75
ENSACLG00000019626	col11a2	collagen, type XI, alpha 2 [Source:ZFIN;Acc:ZDB-GENE-000208-23]	GO:0051216	cartilage development	1.1579	0.000329139	22-30ss	75
ENSACLG00000022503	dcn	decorin-like [Source:NCBI gene;Acc:113009045]	GO:0051216	cartilage development	0.588733	3.67e-07	22-30ss	75
ENSACLG00000022819	gpc4	glypican-6-like [Source:NCBI gene;Acc:113033455]	GO:0051216	cartilage development	-0.801308	3.71e-11	22-30ss	75
ENSACLG00000027222	tfap2b	transcription factor AP-2 beta [Source:NCBI gene;Acc:113006915]	GO:0051216	cartilage development	1.27482	0.0498718	22-30ss	75
ENSACLG00000004243	edn1	endothelin 1 [Source:NCBI gene;Acc:113014973]	GO:0060351	cartilage development involved in endochondral bone morphogenesis	0.891827	0.00215109	22-30ss	75
ENSACLG00000000018	chsy1	chondroitin sulfate synthase 1 [Source:NCBI gene;Acc:113030618]	GO:0060536	cartilage morphogenesis	-0.709514	0.00108036	22-30ss	75
ENSACLG00000004243	edn1	endothelin 1 [Source:NCBI gene;Acc:113014973]	GO:0060536	cartilage morphogenesis	0.891827	0.00215109	22-30ss	75
ENSACLG00000017340	wnt9a	wingless-type MMTV integration site family, member 9A [Source:ZFIN;Acc:ZDB-GENE-060825-97]	GO:0060536	cartilage morphogenesis	0.994088	0.0186786	22-30ss	75
ENSACLG00000019626	col11a2	collagen, type XI, alpha 2 [Source:ZFIN;Acc:ZDB-GENE-000208-23]	GO:0060536	cartilage morphogenesis	1.1579	0.000329139	22-30ss	75
ENSACLG00000022819	gpc4	glypican-6-like [Source:NCBI gene;Acc:113033455]	GO:0060536	cartilage morphogenesis	-0.801308	3.71e-11	22-30ss	75
ENSACLG00000004243	edn1	endothelin 1 [Source:NCBI gene;Acc:113014973]	GO:1904888	cranial skeletal system development	0.891827	0.00215109	22-30ss	75
ENSACLG00000018856	josd1	Josephin domain containing 1 [Source:NCBI gene;Acc:113027595]	GO:1904888	cranial skeletal system development	-0.732788	0.00645782	22-30ss	75
ENSACLG00000020205	usp18	ubiquitin specific peptidase 18 [Source:NCBI gene;Acc:113009564]	GO:1904888	cranial skeletal system development	0.839653	0.00143771	22-30ss	75
ENSACLG00000020905	cyldb	ubiquitin carboxyl-terminal hydrolase CYLD-like [Source:NCBI gene;Acc:113022886]	GO:1904888	cranial skeletal system development	1.14962	7.74e-05	22-30ss	75
ENSACLG00000017340	wnt9a	wingless-type MMTV integration site family, member 9A [Source:ZFIN;Acc:ZDB-GENE-060825-97]	GO:0048701	embryonic cranial skeleton morphogenesis	0.994088	0.0186786	22-30ss	75
ENSACLG00000017340	wnt9a	wingless-type MMTV integration site family, member 9A [Source:ZFIN;Acc:ZDB-GENE-060825-97]	GO:0048702	embryonic neurocranium morphogenesis	0.994088	0.0186786	22-30ss	75
ENSACLG00000004243	edn1	endothelin 1 [Source:NCBI gene;Acc:113014973]	GO:0048703	embryonic viscerocranium morphogenesis	0.891827	0.00215109	22-30ss	75
ENSACLG00000008496	fn1a	fibronectin 1a [Source:ZFIN;Acc:ZDB-GENE-000426-1]	GO:0048703	embryonic viscerocranium morphogenesis	0.886808	0.000249502	22-30ss	75
ENSACLG00000011468	mkxa	mohawk homeobox [Source:NCBI gene;Acc:113029261]	GO:0048703	embryonic viscerocranium morphogenesis	1.07419	0.000335404	22-30ss	75
ENSACLG00000011966	ednrab	endothelin receptor type B-like [Source:NCBI gene;Acc:113017201]	GO:0048703	embryonic viscerocranium morphogenesis	1.21034	1e-06	22-30ss	75
ENSACLG00000024636	ptpn11a	protein tyrosine phosphatase non-receptor type 11 [Source:NCBI gene;Acc:113025383]	GO:0048703	embryonic viscerocranium morphogenesis	0.745653	4.43e-06	22-30ss	75
ENSACLG00000026096	bmp2b	bone morphogenetic protein 2 [Source:NCBI gene;Acc:113006505]	GO:0048703	embryonic viscerocranium morphogenesis	-1.403	0.0059215	22-30ss	75
ENSACLG00000026137	aldh1l1	aldehyde dehydrogenase 1 family, member L1 [Source:ZFIN;Acc:ZDB-GENE-100519-4]	GO:0048703	embryonic viscerocranium morphogenesis	0.778601	0.000573283	22-30ss	75
ENSACLG00000002828	sox32	transcription factor Sox-17-alpha-like [Source:NCBI gene;Acc:113029331]	GO:0061035	regulation of cartilage development	-3.1232	0.00722125	22-30ss	75
ENSACLG00000009512	esrra	steroid hormone receptor ERR1-like [Source:NCBI gene;Acc:113030159]	GO:0061035	regulation of cartilage development	-0.670775	1.05e-05	22-30ss	75
ENSACLG00000021885	rflnb	refilin B [Source:NCBI gene;Acc:113036983]	GO:0061181	regulation of chondrocyte development	-0.834705	1.02e-06	22-30ss	75
ENSACLG00000004243	edn1	endothelin 1 [Source:NCBI gene;Acc:113014973]	GO:0051216	cartilage development	0.873814	0.0498631	30-37ss	100
ENSACLG00000008966	and1	uncharacterized LOC113029799 [Source:NCBI gene;Acc:113029799]	GO:0051216	cartilage development	-0.808669	0.0480796	30-37ss	100
ENSACLG00000004243	edn1	endothelin 1 [Source:NCBI gene;Acc:113014973]	GO:0060351	cartilage development involved in endochondral bone morphogenesis	0.873814	0.0498631	30-37ss	100
ENSACLG00000004243	edn1	endothelin 1 [Source:NCBI gene;Acc:113014973]	GO:0060536	cartilage morphogenesis	0.873814	0.0498631	30-37ss	100
ENSACLG00000014035	frzb	frizzled related protein [Source:NCBI gene;Acc:113008055]	GO:0035988	chondrocyte proliferation	0.897266	0.00019316	30-37ss	100
ENSACLG00000004243	edn1	endothelin 1 [Source:NCBI gene;Acc:113014973]	GO:1904888	cranial skeletal system development	0.873814	0.0498631	30-37ss	100
ENSACLG00000000476	ilvbl	ilvB acetolactate synthase like [Source:NCBI gene;Acc:113036862]	GO:0048701	embryonic cranial skeleton morphogenesis	-0.595946	0.00195439	30-37ss	100
ENSACLG00000001803	nkx2.5	NK2 homeobox 5 [Source:NCBI gene;Acc:113029220]	GO:0048703	embryonic viscerocranium morphogenesis	1.46466	0.026901	30-37ss	100
ENSACLG00000004243	edn1	endothelin 1 [Source:NCBI gene;Acc:113014973]	GO:0048703	embryonic viscerocranium morphogenesis	0.873814	0.0498631	30-37ss	100
ENSACLG00000011644	dhrs9	retinol dehydrogenase 7-like [Source:NCBI gene;Acc:113007342]	GO:0048703	embryonic viscerocranium morphogenesis	-0.843051	0.0230647	30-37ss	100
ENSACLG00000017624	cxcr4a	C-X-C chemokine receptor type 4-like [Source:NCBI gene;Acc:113010532]	GO:0048703	embryonic viscerocranium morphogenesis	0.78766	0.0431385	30-37ss	100
ENSACLG00000024636	ptpn11a	protein tyrosine phosphatase non-receptor type 11 [Source:NCBI gene;Acc:113025383]	GO:0048703	embryonic viscerocranium morphogenesis	0.969572	2.16e-11	30-37ss	100
ENSACLG00000021885	rflnb	refilin B [Source:NCBI gene;Acc:113036983]	GO:0061181	regulation of chondrocyte development	-0.599002	0.00039235	30-37ss	100
ENSACLG00000011966	ednrab	endothelin receptor type B-like [Source:NCBI gene;Acc:113017201]	GO:0051216	cartilage development	0.945324	3.61e-05	18-22ss	60
ENSACLG00000017340	wnt9a	wingless-type MMTV integration site family, member 9A [Source:ZFIN;Acc:ZDB-GENE-060825-97]	GO:0051216	cartilage development	1.14412	0.02244	18-22ss	60
ENSACLG00000019878	mmp14b	matrix metallopeptidase 14 [Source:NCBI gene;Acc:113010954]	GO:0051216	cartilage development	0.682545	1.11e-05	18-22ss	60
ENSACLG00000020126	nog1	noggin 1 [Source:NCBI gene;Acc:30174]	GO:0051216	cartilage development	-0.61701	0.0248004	18-22ss	60
ENSACLG00000017340	wnt9a	wingless-type MMTV integration site family, member 9A [Source:ZFIN;Acc:ZDB-GENE-060825-97]	GO:0060536	cartilage morphogenesis	1.14412	0.02244	18-22ss	60
ENSACLG00000021657	plcb3	phospholipase C beta 3 [Source:NCBI gene;Acc:113018592]	GO:0060536	cartilage morphogenesis	0.686595	0.0194152	18-22ss	60
ENSACLG00000020905	cyldb	ubiquitin carboxyl-terminal hydrolase CYLD-like [Source:NCBI gene;Acc:113022886]	GO:1904888	cranial skeletal system development	1.05168	0.000148656	18-22ss	60
ENSACLG00000023278	tnfaip3	TNF alpha induced protein 3 [Source:NCBI gene;Acc:113034922]	GO:1904888	cranial skeletal system development	0.648014	0.0159726	18-22ss	60
ENSACLG00000023296	vcpip1	valosin containing protein (p97)/p47 complex interacting protein 1 [Source:ZFIN;Acc:ZDB-GENE-070912-613]	GO:1904888	cranial skeletal system development	0.763566	0.0380886	18-22ss	60
ENSACLG00000010441	pitx2	paired like homeodomain 2 [Source:NCBI gene;Acc:113030761]	GO:0048701	embryonic cranial skeleton morphogenesis	-0.733644	0.000662992	18-22ss	60
ENSACLG00000017340	wnt9a	wingless-type MMTV integration site family, member 9A [Source:ZFIN;Acc:ZDB-GENE-060825-97]	GO:0048701	embryonic cranial skeleton morphogenesis	1.14412	0.02244	18-22ss	60
ENSACLG00000017340	wnt9a	wingless-type MMTV integration site family, member 9A [Source:ZFIN;Acc:ZDB-GENE-060825-97]	GO:0048702	embryonic neurocranium morphogenesis	1.14412	0.02244	18-22ss	60
ENSACLG00000002056	ece1	endothelin converting enzyme 1 [Source:ZFIN;Acc:ZDB-GENE-061110-100]	GO:0048703	embryonic viscerocranium morphogenesis	0.716135	0.0380003	18-22ss	60
ENSACLG00000008496	fn1a	fibronectin 1a [Source:ZFIN;Acc:ZDB-GENE-000426-1]	GO:0048703	embryonic viscerocranium morphogenesis	1.35087	5.2e-06	18-22ss	60
ENSACLG00000010441	pitx2	paired like homeodomain 2 [Source:NCBI gene;Acc:113030761]	GO:0048703	embryonic viscerocranium morphogenesis	-0.733644	0.000662992	18-22ss	60
ENSACLG00000011966	ednrab	endothelin receptor type B-like [Source:NCBI gene;Acc:113017201]	GO:0048703	embryonic viscerocranium morphogenesis	0.945324	3.61e-05	18-22ss	60
ENSACLG00000013241	ptpn11b	protein tyrosine phosphatase non-receptor type 11b [Source:ZFIN;Acc:ZDB-GENE-040426-1158]	GO:0048703	embryonic viscerocranium morphogenesis	1.02087	0.000565247	18-22ss	60
ENSACLG00000019035	hmgcs1	hydroxymethylglutaryl-CoA synthase, cytoplasmic-like [Source:NCBI gene;Acc:113025280]	GO:0048703	embryonic viscerocranium morphogenesis	-0.602438	0.011646	18-22ss	60
ENSACLG00000020962	sphk2	sphingosine kinase 2-like [Source:NCBI gene;Acc:113031460]	GO:0048703	embryonic viscerocranium morphogenesis	0.691956	0.00106011	18-22ss	60
ENSACLG00000021657	plcb3	phospholipase C beta 3 [Source:NCBI gene;Acc:113018592]	GO:0048703	embryonic viscerocranium morphogenesis	0.686595	0.0194152	18-22ss	60
ENSACLG00000022868	itga5	integrin alpha-5-like [Source:NCBI gene;Acc:113012814]	GO:0048703	embryonic viscerocranium morphogenesis	0.617947	0.0205617	18-22ss	60
ENSACLG00000024636	ptpn11a	protein tyrosine phosphatase non-receptor type 11 [Source:NCBI gene;Acc:113025383]	GO:0048703	embryonic viscerocranium morphogenesis	0.954622	3.51e-06	18-22ss	60
ENSACLG00000026137	aldh1l1	aldehyde dehydrogenase 1 family, member L1 [Source:ZFIN;Acc:ZDB-GENE-100519-4]	GO:0048703	embryonic viscerocranium morphogenesis	1.34871	2.87e-10	18-22ss	60
ENSACLG00000026319	auts2a	activator of transcription and developmental regulator AUTS2 [Source:NCBI gene;Acc:113031223]	GO:0048703	embryonic viscerocranium morphogenesis	0.611825	0.000834554	18-22ss	60
ENSACLG00000018506	rbms3	RNA-binding motif, single-stranded-interacting protein 3-like [Source:NCBI gene;Acc:113032772]	GO:0061035	regulation of cartilage development	0.620447	0.0332049	18-22ss	60
ENSACLG00000016022	rflna	refilin-A-like [Source:NCBI gene;Acc:113033826]	GO:0061181	regulation of chondrocyte development	0.896604	0.00557704	18-22ss	60
ENSACLG00000021885	rflnb	refilin B [Source:NCBI gene;Acc:113036983]	GO:0061181	regulation of chondrocyte development	-1.10489	5.85e-07	18-22ss	60
ENSACLG00000004676	fgf8a	fibroblast growth factor 8 [Source:NCBI gene;Acc:113035477]	GO:0051216	cartilage development	0.850478	0.000250055	15-18ss	50
ENSACLG00000011361	and2	uncharacterized LOC113010846 [Source:NCBI gene;Acc:113010846]	GO:0051216	cartilage development	-5.25494	0.0265433	15-18ss	50
ENSACLG00000011966	ednrab	endothelin receptor type B-like [Source:NCBI gene;Acc:113017201]	GO:0051216	cartilage development	0.797369	0.0012018	15-18ss	50
ENSACLG00000020494	foxc1a	forkhead box C1a [Source:NCBI gene;Acc:100148408]	GO:0051216	cartilage development	0.673196	0.00350942	15-18ss	50
ENSACLG00000022819	gpc4	glypican-6-like [Source:NCBI gene;Acc:113033455]	GO:0051216	cartilage development	-0.700788	0.0125113	15-18ss	50
ENSACLG00000022912	yap1	Yes associated protein 1 [Source:NCBI gene;Acc:113036159]	GO:0051216	cartilage development	-0.588437	0.035876	15-18ss	50
ENSACLG00000025450	sulf1	sulfatase 1 [Source:NCBI gene;Acc:113028968]	GO:0051216	cartilage development	0.661595	0.0278231	15-18ss	50
ENSACLG00000027814	unc45a	unc-45 myosin chaperone A [Source:NCBI gene;Acc:113027014]	GO:0051216	cartilage development	-0.695074	9.46e-05	15-18ss	50
ENSACLG00000022819	gpc4	glypican-6-like [Source:NCBI gene;Acc:113033455]	GO:0060536	cartilage morphogenesis	-0.700788	0.0125113	15-18ss	50
ENSACLG00000014035	frzb	frizzled related protein [Source:NCBI gene;Acc:113008055]	GO:0035988	chondrocyte proliferation	0.965123	2.19e-05	15-18ss	50
ENSACLG00000012949	cep55l	centrosomal protein of 55 kDa-like [Source:NCBI gene;Acc:113019390]	GO:1904888	cranial skeletal system development	-0.837931	0.00158119	15-18ss	50
ENSACLG00000002730	macc1	MET transcriptional regulator MACC1 [Source:NCBI gene;Acc:113032745]	GO:0048701	embryonic cranial skeleton morphogenesis	-0.634812	0.0317282	15-18ss	50
ENSACLG00000004676	fgf8a	fibroblast growth factor 8 [Source:NCBI gene;Acc:113035477]	GO:0048702	embryonic neurocranium morphogenesis	0.850478	0.000250055	15-18ss	50
ENSACLG00000013948	gata3	GATA binding protein 3 [Source:NCBI gene;Acc:113009180]	GO:0048702	embryonic neurocranium morphogenesis	-0.77718	0.00787572	15-18ss	50
ENSACLG00000008496	fn1a	fibronectin 1a [Source:ZFIN;Acc:ZDB-GENE-000426-1]	GO:0048703	embryonic viscerocranium morphogenesis	1.10661	0.009974	15-18ss	50
ENSACLG00000011468	mkxa	mohawk homeobox [Source:NCBI gene;Acc:113029261]	GO:0048703	embryonic viscerocranium morphogenesis	0.966961	0.0243028	15-18ss	50
ENSACLG00000011644	dhrs9	retinol dehydrogenase 7-like [Source:NCBI gene;Acc:113007342]	GO:0048703	embryonic viscerocranium morphogenesis	-1.06194	1.76e-06	15-18ss	50
ENSACLG00000011966	ednrab	endothelin receptor type B-like [Source:NCBI gene;Acc:113017201]	GO:0048703	embryonic viscerocranium morphogenesis	0.797369	0.0012018	15-18ss	50
ENSACLG00000015736	grhl3	grainyhead-like protein 3 homolog [Source:NCBI gene;Acc:113012555]	GO:0048703	embryonic viscerocranium morphogenesis	-0.863294	5.45e-10	15-18ss	50
ENSACLG00000017624	cxcr4a	C-X-C chemokine receptor type 4-like [Source:NCBI gene;Acc:113010532]	GO:0048703	embryonic viscerocranium morphogenesis	1.0725	0.0136537	15-18ss	50
ENSACLG00000019035	hmgcs1	hydroxymethylglutaryl-CoA synthase, cytoplasmic-like [Source:NCBI gene;Acc:113025280]	GO:0048703	embryonic viscerocranium morphogenesis	-0.935137	0.000389354	15-18ss	50
ENSACLG00000021885	rflnb	refilin B [Source:NCBI gene;Acc:113036983]	GO:0061181	regulation of chondrocyte development	-0.941217	5.13e-08	15-18ss	50
ENSACLG00000004243	edn1	endothelin 1 [Source:NCBI gene;Acc:113014973]	GO:0051216	cartilage development	1.17023	0.000116633	20-26ss	67
ENSACLG00000004416	camk1da	calcium/calmodulin dependent protein kinase ID [Source:NCBI gene;Acc:113008574]	GO:0051216	cartilage development	-0.741676	0.0104488	20-26ss	67
ENSACLG00000004760	enpp2	ectonucleotide pyrophosphatase/phosphodiesterase 2 [Source:NCBI gene;Acc:113031593]	GO:0051216	cartilage development	-0.601152	0.0194689	20-26ss	67
ENSACLG00000011966	ednrab	endothelin receptor type B-like [Source:NCBI gene;Acc:113017201]	GO:0051216	cartilage development	1.09335	0.0144821	20-26ss	67
ENSACLG00000017340	wnt9a	wingless-type MMTV integration site family, member 9A [Source:ZFIN;Acc:ZDB-GENE-060825-97]	GO:0051216	cartilage development	1.18836	0.00585582	20-26ss	67
ENSACLG00000017854	sparc	secreted protein acidic and cysteine rich [Source:NCBI gene;Acc:113032367]	GO:0051216	cartilage development	0.606356	1.35e-15	20-26ss	67
ENSACLG00000019626	col11a2	collagen, type XI, alpha 2 [Source:ZFIN;Acc:ZDB-GENE-000208-23]	GO:0051216	cartilage development	1.2203	1.11e-10	20-26ss	67
ENSACLG00000022503	dcn	decorin-like [Source:NCBI gene;Acc:113009045]	GO:0051216	cartilage development	1.06627	2.08e-13	20-26ss	67
ENSACLG00000025946	nr5a2	nuclear receptor subfamily 5 group A member 2 [Source:NCBI gene;Acc:113037153]	GO:0051216	cartilage development	-0.83046	0.023889	20-26ss	67
ENSACLG00000004243	edn1	endothelin 1 [Source:NCBI gene;Acc:113014973]	GO:0060351	cartilage development involved in endochondral bone morphogenesis	1.17023	0.000116633	20-26ss	67
ENSACLG00000002026	crispld2	cysteine rich secretory protein LCCL domain containing 2 [Source:NCBI gene;Acc:113022756]	GO:0060536	cartilage morphogenesis	1.0135	0.00576051	20-26ss	67
ENSACLG00000004243	edn1	endothelin 1 [Source:NCBI gene;Acc:113014973]	GO:0060536	cartilage morphogenesis	1.17023	0.000116633	20-26ss	67
ENSACLG00000017340	wnt9a	wingless-type MMTV integration site family, member 9A [Source:ZFIN;Acc:ZDB-GENE-060825-97]	GO:0060536	cartilage morphogenesis	1.18836	0.00585582	20-26ss	67
ENSACLG00000019626	col11a2	collagen, type XI, alpha 2 [Source:ZFIN;Acc:ZDB-GENE-000208-23]	GO:0060536	cartilage morphogenesis	1.2203	1.11e-10	20-26ss	67
ENSACLG00000026947	chrna1	acetylcholine receptor subunit alpha [Source:NCBI gene;Acc:113034940]	GO:0003428	chondrocyte intercalation involved in growth plate cartilage morphogenesis	0.656196	0.000190157	20-26ss	67
ENSACLG00000002065	panx3	pannexin 3 [Source:NCBI gene;Acc:113030558]	GO:1904888	cranial skeletal system development	2.00614	0.0316423	20-26ss	67
ENSACLG00000004243	edn1	endothelin 1 [Source:NCBI gene;Acc:113014973]	GO:1904888	cranial skeletal system development	1.17023	0.000116633	20-26ss	67
ENSACLG00000020905	cyldb	ubiquitin carboxyl-terminal hydrolase CYLD-like [Source:NCBI gene;Acc:113022886]	GO:1904888	cranial skeletal system development	1.30429	4.36e-08	20-26ss	67
ENSACLG00000021486	nr2f2	nuclear receptor subfamily 2 group F member 2 [Source:NCBI gene;Acc:113026829]	GO:1904888	cranial skeletal system development	0.698541	1.86e-06	20-26ss	67
ENSACLG00000018596	sp7	Sp7 transcription factor [Source:NCBI gene;Acc:113021639]	GO:0060363	cranial suture morphogenesis	-0.621591	0.0327374	20-26ss	67
ENSACLG00000001667	ALX3	ALX homeobox 3 [Source:NCBI gene;Acc:113013478]	GO:0048701	embryonic cranial skeleton morphogenesis	0.706495	0.00562902	20-26ss	67
ENSACLG00000017340	wnt9a	wingless-type MMTV integration site family, member 9A [Source:ZFIN;Acc:ZDB-GENE-060825-97]	GO:0048701	embryonic cranial skeleton morphogenesis	1.18836	0.00585582	20-26ss	67
ENSACLG00000013948	gata3	GATA binding protein 3 [Source:NCBI gene;Acc:113009180]	GO:0048702	embryonic neurocranium morphogenesis	-0.866522	3.4e-14	20-26ss	67
ENSACLG00000017340	wnt9a	wingless-type MMTV integration site family, member 9A [Source:ZFIN;Acc:ZDB-GENE-060825-97]	GO:0048702	embryonic neurocranium morphogenesis	1.18836	0.00585582	20-26ss	67
ENSACLG00000002026	crispld2	cysteine rich secretory protein LCCL domain containing 2 [Source:NCBI gene;Acc:113022756]	GO:0048703	embryonic viscerocranium morphogenesis	1.0135	0.00576051	20-26ss	67
ENSACLG00000004243	edn1	endothelin 1 [Source:NCBI gene;Acc:113014973]	GO:0048703	embryonic viscerocranium morphogenesis	1.17023	0.000116633	20-26ss	67
ENSACLG00000008496	fn1a	fibronectin 1a [Source:ZFIN;Acc:ZDB-GENE-000426-1]	GO:0048703	embryonic viscerocranium morphogenesis	0.609558	3.99e-07	20-26ss	67
ENSACLG00000011468	mkxa	mohawk homeobox [Source:NCBI gene;Acc:113029261]	GO:0048703	embryonic viscerocranium morphogenesis	0.956872	0.000240204	20-26ss	67
ENSACLG00000011966	ednrab	endothelin receptor type B-like [Source:NCBI gene;Acc:113017201]	GO:0048703	embryonic viscerocranium morphogenesis	1.09335	0.0144821	20-26ss	67
ENSACLG00000024636	ptpn11a	protein tyrosine phosphatase non-receptor type 11 [Source:NCBI gene;Acc:113025383]	GO:0048703	embryonic viscerocranium morphogenesis	0.841355	6.85e-11	20-26ss	67
ENSACLG00000026137	aldh1l1	aldehyde dehydrogenase 1 family, member L1 [Source:ZFIN;Acc:ZDB-GENE-100519-4]	GO:0048703	embryonic viscerocranium morphogenesis	0.885173	1.04e-05	20-26ss	67
ENSACLG00000002828	sox32	transcription factor Sox-17-alpha-like [Source:NCBI gene;Acc:113029331]	GO:0061035	regulation of cartilage development	-2.15455	2.7e-08	20-26ss	67
ENSACLG00000021885	rflnb	refilin B [Source:NCBI gene;Acc:113036983]	GO:0061181	regulation of chondrocyte development	-0.837514	9.73e-09	20-26ss	67
