# Supplementary material for: Genetic and Developmental Divergence in the Neural Crest Program between Cichlid Fish Species
Source: Mol Biol Evol. 2024 Oct 16;41(11):msae217. doi: 10.1093/molbev/msae217 (PMC11558072; doi:10.1093/molbev/msae217)
Supplement: msae217_Supplementary_Data [file msae217_supplementary_data.zip › Supplementary_Table_3_NC-pigm-cranio_DEGs.xlsx]

## Sheet: DEGs
Ensembl (108) ID	Gene Name	Gene Description	GO Category
ENSACLG00000001398	pard3ab	partitioning defective 3 homolog [Source:NCBI gene;Acc:113011389]	neural crest
ENSACLG00000016299	pak1	p21 (RAC1) activated kinase 1 [Source:NCBI gene;Acc:113035871]	neural crest
ENSACLG00000013438	sema3fa	semaphorin-3F-like [Source:NCBI gene;Acc:113022288]	neural crest
ENSACLG00000026137	aldh1l1	aldehyde dehydrogenase 1 family, member L1 [Source:ZFIN;Acc:ZDB-GENE-100519-4]	neural crest
ENSACLG00000001505	foxd3	forkhead box D3 [Source:NCBI gene;Acc:113009112]	neural crest
ENSACLG00000006083	erbb3b	receptor tyrosine-protein kinase erbB-3-like [Source:NCBI gene;Acc:113013517]	neural crest
ENSACLG00000016156	sox10	SRY-box transcription factor 10 [Source:NCBI gene;Acc:113021182]	neural crest
ENSACLG00000017534	ovol1a	putative transcription factor Ovo-like 1 [Source:NCBI gene;Acc:113019042]	neural crest
ENSACLG00000022041	capzb	capping actin protein of muscle Z-line subunit beta [Source:NCBI gene;Acc:113022476]	neural crest
ENSACLG00000003146	atp6v0a1a	V-type proton ATPase 116 kDa subunit a-like [Source:NCBI gene;Acc:113020426]	neural crest
ENSACLG00000018629	arl6ip1	ADP ribosylation factor like GTPase 6 interacting protein 1 [Source:NCBI gene;Acc:113020190]	neural crest
ENSACLG00000009008	pdgfrb	platelet-derived growth factor receptor, beta polypeptide [Source:ZFIN;Acc:ZDB-GENE-030805-2]	neural crest
ENSACLG00000004096	tbx1	T-box transcription factor 1 [Source:NCBI gene;Acc:113033354]	neural crest
ENSACLG00000012517	phactr4b	phosphatase and actin regulator 4b [Source:NCBI gene;Acc:393643]	neural crest
ENSACLG00000004555	mmp17b	matrix metallopeptidase 17b [Source:ZFIN;Acc:ZDB-GENE-081107-17]	neural crest
ENSACLG00000020494	foxc1a	forkhead box C1a [Source:NCBI gene;Acc:100148408]	neural crest
ENSACLG00000027350	nusap1	nucleolar and spindle associated protein 1 [Source:NCBI gene;Acc:113011662]	neural crest
ENSACLG00000019440	nrg1	pro-neuregulin-1, membrane-bound isoform-like [Source:NCBI gene;Acc:113025288]	neural crest
ENSACLG00000027241	pax3a	paired box protein Pax-3-like [Source:NCBI gene;Acc:113011125]	neural crest
ENSACLG00000025312	glrx2	glutaredoxin 2 [Source:NCBI gene;Acc:113009748]	neural crest
ENSACLG00000007905	nrp2b	neuropilin 2b [Source:ZFIN;Acc:ZDB-GENE-040611-3]	neural crest
ENSACLG00000022123	lef1	lymphoid enhancer-binding factor 1 [Source:ZFIN;Acc:ZDB-GENE-990714-26]	neural crest
ENSACLG00000023232	disc1	DISC1 scaffold protein [Source:ZFIN;Acc:ZDB-GENE-090122-1]	neural crest
ENSACLG00000003169	foxi1	forkhead box I2 [Source:NCBI gene;Acc:113027867]	neural crest
ENSACLG00000006926	cnbpa	CCHC-type zinc finger, nucleic acid binding protein a [Source:ZFIN;Acc:ZDB-GENE-030131-5045]	neural crest
ENSACLG00000003759	bmper	BMP binding endothelial regulator [Source:NCBI gene	neural crest
ENSACLG00000004069	prdm1a	PR domain containing 1a, with ZNF domain [Source:ZFIN;Acc:ZDB-GENE-030131-2193]	neural crest
ENSACLG00000007920	dicer1	dicer 1, ribonuclease III [Source:NCBI gene;Acc:113012003]	neural crest
ENSACLG00000026516	tapt1b	transmembrane anterior posterior transformation protein 1 homolog [Source:NCBI gene;Acc:113024384]	neural crest
ENSACLG00000011644	dhrs9	retinol dehydrogenase 7-like [Source:NCBI gene;Acc:113007342]	neural crest
ENSACLG00000020525	tfap2c	transcription factor AP-2 gamma [Source:NCBI gene;Acc:113021967]	neural crest
ENSACLG00000008234	mych	myelocytomatosis oncogene homolog [Source:ZFIN;Acc:ZDB-GENE-030219-51]	neural crest
ENSACLG00000000003	fgf3	fibroblast growth factor 3 [Source:NCBI gene;Acc:113030404]	neural crest
ENSACLG00000026529	zic2a	Zic family member 2 [Source:NCBI gene;Acc:113008254]	neural crest
ENSACLG00000017991	myf5	myogenic factor 5 [Source:ZFIN;Acc:ZDB-GENE-000616-6]	neural crest
ENSACLG00000009531	adarb1a	adenosine deaminase RNA specific B1a [Source:ZFIN;Acc:ZDB-GENE-000627-2]	neural crest
ENSACLG00000000163	smarca4a	SWI/SNF related, matrix associated, actin dependent regulator of chromatin, subfamily a, member 4a [Source:ZFIN;Acc:ZDB-GENE-030605-1]	neural crest
ENSACLG00000019035	hmgcs1	hydroxymethylglutaryl-CoA synthase, cytoplasmic-like [Source:NCBI gene;Acc:113025280]	neural crest
ENSACLG00000004243	edn1	endothelin 1 [Source:NCBI gene;Acc:113014973]	neural crest
ENSACLG00000003938	kat6a	lysine acetyltransferase 6A [Source:NCBI gene;Acc:113033015]	neural crest
ENSACLG00000020251	ret	ret proto-oncogene [Source:NCBI gene;Acc:113034993]	neural crest
ENSACLG00000012034	meis3	homeobox protein meis3-like [Source:NCBI gene;Acc:113036832]	neural crest
ENSACLG00000008991	wnt5a	wingless-type MMTV integration site family, member 5a [Source:ZFIN;Acc:ZDB-GENE-060328-3]	neural crest
ENSACLG00000008321	bmp1a	bone morphogenetic protein 1-like [Source:NCBI gene;Acc:113033287]	neural crest
ENSACLG00000017624	cxcr4a	C-X-C chemokine receptor type 4-like [Source:NCBI gene;Acc:113010532]	neural crest
ENSACLG00000002031	gch2	GTP cyclohydrolase 1-like [Source:NCBI gene;Acc:113028261]	pigmentation
ENSACLG00000018615	mchr1b	melanin-concentrating hormone receptor 1b [Source:ZFIN;Acc:ZDB-GENE-030502-5]	pigmentation
ENSACLG00000001339	adrb2a	beta-2 adrenergic receptor-like [Source:NCBI gene;Acc:113034504]	pigmentation
ENSACLG00000019181	ltk	leukocyte receptor tyrosine kinase [Source:ZFIN;Acc:ZDB-GENE-030616-115]	pigmentation
ENSACLG00000005580	capgb	macrophage-capping protein-like [Source:NCBI gene;Acc:113018716]	pigmentation
ENSACLG00000027030	szl	sizzled [Source:ZFIN;Acc:ZDB-GENE-030530-1]	pigmentation
ENSACLG00000022427	mitfa	melanocyte inducing transcription factor [Source:NCBI gene;Acc:113022934]	pigmentation
ENSACLG00000020690	kitlga	kit ligand a [Source:ZFIN;Acc:ZDB-GENE-070424-1]	pigmentation
ENSACLG00000016183	pax7	paired box 7 [Source:NCBI gene;Acc:113022353]	pigmentation
ENSACLG00000017534	ovol1a	putative transcription factor Ovo-like 1 [Source:NCBI gene;Acc:113019042]	pigmentation
ENSACLG00000015701	mib2	mindbomb E3 ubiquitin protein ligase 2 [Source:NCBI gene;Acc:113012859]	pigmentation
ENSACLG00000000554	vps39	VPS39 subunit of HOPS complex [Source:NCBI gene;Acc:113011650]	pigmentation
ENSACLG00000004069	prdm1a	PR domain containing 1a, with ZNF domain [Source:ZFIN;Acc:ZDB-GENE-030131-2193]	pigmentation
ENSACLG00000002738	bace2	beta-secretase 2-like [Source:NCBI gene;Acc:113036345]	pigmentation
ENSACLG00000010759	ece2b	endothelin converting enzyme 2 [Source:NCBI gene;Acc:113035838]	pigmentation
ENSACLG00000007920	dicer1	dicer 1, ribonuclease III [Source:NCBI gene;Acc:113012003]	pigmentation
ENSACLG00000002593	anxa6	annexin A6 [Source:NCBI gene;Acc:113034743]	pigmentation
ENSACLG00000009162	gfpt1	glutamine--fructose-6-phosphate aminotransferase [isomerizing] 1 [Source:NCBI gene;Acc:113034132]	pigmentation
ENSACLG00000027241	pax3a	paired box protein Pax-3-like [Source:NCBI gene;Acc:113011125]	pigmentation
ENSACLG00000022554	bnc2	basonuclin 2 [Source:ZFIN;Acc:ZDB-GENE-030131-5784]	pigmentation
ENSACLG00000024545	nsfb	vesicle-fusing ATPase-like [Source:NCBI gene;Acc:113028093]	pigmentation
ENSACLG00000006488	gbx2	gastrulation brain homeobox 2 [Source:NCBI gene;Acc:113016443]	pigmentation
ENSACLG00000016429	bbs1	Bardet-Biedl syndrome 1 [Source:NCBI gene;Acc:113027915]	pigmentation
ENSACLG00000025795	sox9b	transcription factor Sox-9-A-like [Source:NCBI gene;Acc:113020716]	pigmentation
ENSACLG00000024744	mkks	McKusick-Kaufman syndrome [Source:NCBI gene;Acc:113034491]	pigmentation
ENSACLG00000001505	foxd3	forkhead box D3 [Source:NCBI gene;Acc:113009112]	pigmentation
ENSACLG00000002542	slc45a2	solute carrier family 45 member 2 [Source:NCBI gene;Acc:113025600]	pigmentation
ENSACLG00000024838	meox1	mesenchyme homeobox 1 [Source:NCBI gene;Acc:436723]	pigmentation
ENSACLG00000016500	pmelb	melanocyte protein PMEL-like [Source:NCBI gene;Acc:113012908]	pigmentation
ENSACLG00000023639	tyr	tyrosinase [Source:NCBI gene;Acc:113036170]	pigmentation
ENSACLG00000002493	cnp	2',3'-cyclic nucleotide 3' phosphodiesterase [Source:NCBI gene;Acc:113020410]	pigmentation
ENSACLG00000016156	sox10	SRY-box transcription factor 10 [Source:NCBI gene;Acc:113021182]	pigmentation
ENSACLG00000013482	pcdh10a	protocadherin-10-like [Source:NCBI gene;Acc:113023670]	pigmentation
ENSACLG00000016687	ednrba	endothelin receptor type B [Source:NCBI gene;Acc:113011165]	pigmentation
ENSACLG00000013936	MLANA	melan-A [Source:HGNC Symbol;Acc:HGNC:7124]	pigmentation
ENSACLG00000024571	gart	phosphoribosylglycinamide formyltransferase, phosphoribosylglycinamide synthetase, phosphoribosylaminoimidazole synthetase [Source:NCBI gene;Acc:113016272]	pigmentation
ENSACLG00000005881	gpr143	G protein-coupled receptor 143 [Source:NCBI gene;Acc:113008330]	pigmentation
ENSACLG00000014745	tfr1a-like	transferrin receptor protein 1-like [Source:NCBI gene;Acc:113011423]	pigmentation
ENSACLG00000003862	pmela	melanocyte protein PMEL-like [Source:NCBI gene;Acc:113022617]	pigmentation
ENSACLG00000007426	dct	dopachrome tautomerase [Source:NCBI gene;Acc:113007539]	pigmentation
ENSACLG00000006083	erbb3b	receptor tyrosine-protein kinase erbB-3-like [Source:NCBI gene;Acc:113013517]	pigmentation
ENSACLG00000011752	tyrp1b	tyrosinase-related protein 1b [Source:ZFIN;Acc:ZDB-GENE-040718-249]	pigmentation
ENSACLG00000003689	mlpha	melanophilin-like [Source:NCBI gene;Acc:113007113]	pigmentation
ENSACLG00000001942	tyrp1a	tyrosinase related protein 1 [Source:NCBI gene;Acc:113018652]	pigmentation
ENSACLG00000027885	abcb6a-2	ATP-binding cassette sub-family B member 6, mitochondrial-like [Source:NCBI gene;Acc:113015683]	pigmentation
ENSACLG00000017757	slc24a5	solute carrier family 24 member 5 [Source:NCBI gene;Acc:113019926]	pigmentation
ENSACLG00000014797	tfr1a	transferrin receptor 1a [Source:ZFIN;Acc:ZDB-GENE-041220-1]	pigmentation
ENSACLG00000025450	sulf1	sulfatase 1 [Source:NCBI gene;Acc:113028968]	pigmentation
ENSACLG00000013615	noto	homeobox protein notochord-like [Source:NCBI gene;Acc:113012525]	pigmentation
ENSACLG00000009814	igsf11	immunoglobulin superfamily member 11 [Source:NCBI gene;Acc:113035687]	pigmentation
ENSACLG00000016930	tspan36	tetraspanin-36-like [Source:NCBI gene;Acc:113034158]	pigmentation
ENSACLG00000024190	oca2	oculocutaneous albinism II [Source:ZFIN;Acc:ZDB-GENE-070718-4]	pigmentation
ENSACLG00000007069	nsfa	vesicle-fusing ATPase [Source:NCBI gene;Acc:113021414]	pigmentation
ENSACLG00000001878	mreg-like-1	melanoregulin-like [Source:NCBI gene;Acc:113019989]	pigmentation
ENSACLG00000012637	mc4r	melanocortin 4 receptor [Source:NCBI gene;Acc:286833]	pigmentation
ENSACLG00000008492	mreg-like-2	melanoregulin-like [Source:NCBI gene;Acc:113008052]	pigmentation
ENSACLG00000009531	adarb1a	adenosine deaminase RNA specific B1a [Source:ZFIN;Acc:ZDB-GENE-000627-2]	cartilage & craniofacial skeletal development
ENSACLG00000002839	aldh1a2	aldehyde dehydrogenase 1 family member A2 [Source:NCBI gene;Acc:113022956]	cartilage & craniofacial skeletal development
ENSACLG00000026137	aldh1l1	aldehyde dehydrogenase 1 family, member L1 [Source:ZFIN;Acc:ZDB-GENE-100519-4]	cartilage & craniofacial skeletal development
ENSACLG00000001667	alx3	ALX homeobox 3 [Source:NCBI gene;Acc:113013478]	cartilage & craniofacial skeletal development
ENSACLG00000026319	auts2a	activator of transcription and developmental regulator AUTS2 [Source:NCBI gene;Acc:113031223]	cartilage & craniofacial skeletal development
ENSACLG00000005177	bcl9	BCL9 transcription coactivator [Source:NCBI gene;Acc:113007484]	cartilage & craniofacial skeletal development
ENSACLG00000026096	bmp2b	bone morphogenetic protein 2 [Source:NCBI gene;Acc:113006505]	cartilage & craniofacial skeletal development
ENSACLG00000002116	bmp3	bone morphogenetic protein 3 [Source:NCBI gene;Acc:113033254]	cartilage & craniofacial skeletal development
ENSACLG00000012949	cep55l	centrosomal protein of 55 kDa-like [Source:NCBI gene;Acc:113019390]	cartilage & craniofacial skeletal development
ENSACLG00000006926	cnbpa	CCHC-type zinc finger, nucleic acid binding protein a [Source:ZFIN;Acc:ZDB-GENE-030131-5045]	cartilage & craniofacial skeletal development
ENSACLG00000017624	cxcr4a	C-X-C chemokine receptor type 4-like [Source:NCBI gene;Acc:113010532]	cartilage & craniofacial skeletal development
ENSACLG00000020905	cyldb	ubiquitin carboxyl-terminal hydrolase CYLD-like [Source:NCBI gene;Acc:113022886]	cartilage & craniofacial skeletal development
ENSACLG00000011644	dhrs9	retinol dehydrogenase 7-like [Source:NCBI gene;Acc:113007342]	cartilage & craniofacial skeletal development
ENSACLG00000007920	dicer1	dicer 1, ribonuclease III [Source:NCBI gene;Acc:113012003]	cartilage & craniofacial skeletal development
ENSACLG00000023232	disc1	DISC1 scaffold protein [Source:ZFIN;Acc:ZDB-GENE-090122-1]	cartilage & craniofacial skeletal development
ENSACLG00000009787	dlx1a	distal-less homeobox 1 [Source:NCBI gene;Acc:113008490]	cartilage & craniofacial skeletal development
ENSACLG00000002056	ece1	endothelin converting enzyme 1 [Source:ZFIN;Acc:ZDB-GENE-061110-100]	cartilage & craniofacial skeletal development
ENSACLG00000004243	edn1	endothelin 1 [Source:NCBI gene;Acc:113014973]	cartilage & craniofacial skeletal development
ENSACLG00000011966	ednrab	endothelin receptor type B-like [Source:NCBI gene;Acc:113017201]	cartilage & craniofacial skeletal development
ENSACLG00000003474	eif3f	eukaryotic translation initiation factor 3 subunit F [Source:NCBI gene;Acc:113010174]	cartilage & craniofacial skeletal development
ENSACLG00000014268	ep300b	histone acetyltransferase p300-like [Source:NCBI gene;Acc:113021131]	cartilage & craniofacial skeletal development
ENSACLG00000000003	fgf3	fibroblast growth factor 3 [Source:NCBI gene;Acc:113030404]	cartilage & craniofacial skeletal development
ENSACLG00000004676	fgf8a	fibroblast growth factor 8 [Source:NCBI gene;Acc:113035477]	cartilage & craniofacial skeletal development
ENSACLG00000008496	fn1a	fibronectin 1a [Source:ZFIN;Acc:ZDB-GENE-000426-1]	cartilage & craniofacial skeletal development
ENSACLG00000003169	foxi1	forkhead box I2 [Source:NCBI gene;Acc:113027867]	cartilage & craniofacial skeletal development
ENSACLG00000000997	fras1	Fraser extracellular matrix complex subunit 1 [Source:ZFIN;Acc:ZDB-GENE-060526-68]	cartilage & craniofacial skeletal development
ENSACLG00000009177	fsta	follistatin a [Source:NCBI gene;Acc:100004116]	cartilage & craniofacial skeletal development
ENSACLG00000005106	furina	furin-1-like [Source:NCBI gene;Acc:113023444]	cartilage & craniofacial skeletal development
ENSACLG00000013948	gata3	GATA binding protein 3 [Source:NCBI gene;Acc:113009180]	cartilage & craniofacial skeletal development
ENSACLG00000009162	gfpt1	glutamine--fructose-6-phosphate aminotransferase [isomerizing] 1 [Source:NCBI gene;Acc:113034132]	cartilage & craniofacial skeletal development
ENSACLG00000021005	gnptab	N-acetylglucosamine-1-phosphate transferase subunits alpha and beta [Source:NCBI gene;Acc:113008809]	cartilage & craniofacial skeletal development
ENSACLG00000015736	grhl3	grainyhead-like protein 3 homolog [Source:NCBI gene;Acc:113012555]	cartilage & craniofacial skeletal development
ENSACLG00000019035	hmgcs1	hydroxymethylglutaryl-CoA synthase, cytoplasmic-like [Source:NCBI gene;Acc:113025280]	cartilage & craniofacial skeletal development
ENSACLG00000000476	ilvbl	ilvB acetolactate synthase like [Source:NCBI gene;Acc:113036862]	cartilage & craniofacial skeletal development
ENSACLG00000022868	itga5	integrin alpha-5-like [Source:NCBI gene;Acc:113012814]	cartilage & craniofacial skeletal development
ENSACLG00000018856	josd1	Josephin domain containing 1 [Source:NCBI gene;Acc:113027595]	cartilage & craniofacial skeletal development
ENSACLG00000003938	kat6a	lysine acetyltransferase 6A [Source:NCBI gene;Acc:113033015]	cartilage & craniofacial skeletal development
ENSACLG00000016731	kdm2bb	lysine-specific demethylase 2B-like [Source:NCBI gene;Acc:113025764]	cartilage & craniofacial skeletal development
ENSACLG00000002730	macc1	MET transcriptional regulator MACC1 [Source:NCBI gene;Acc:113032745]	cartilage & craniofacial skeletal development
ENSACLG00000020792	meis2a	homeobox protein Meis2-like [Source:NCBI gene;Acc:113006792]	cartilage & craniofacial skeletal development
ENSACLG00000011468	mkxa	mohawk homeobox [Source:NCBI gene;Acc:113029261]	cartilage & craniofacial skeletal development
ENSACLG00000000183	myo1ha	myosin IHa [Source:ZFIN;Acc:ZDB-GENE-060531-78]	cartilage & craniofacial skeletal development
ENSACLG00000004223	myt1a	myelin transcription factor 1-like [Source:NCBI gene;Acc:113013941]	cartilage & craniofacial skeletal development
ENSACLG00000000489	nek1	NIMA-related kinase 1 [Source:ZFIN;Acc:ZDB-GENE-040730-1]	cartilage & craniofacial skeletal development
ENSACLG00000001803	nkx2.5	NK2 homeobox 5 [Source:NCBI gene;Acc:113029220]	cartilage & craniofacial skeletal development
ENSACLG00000003738	nkx3-2	NK3 homeobox 2 [Source:NCBI gene;Acc:113029667]	cartilage & craniofacial skeletal development
ENSACLG00000026019	nolc1	nucleolar and coiled-body phosphoprotein 1 [Source:ZFIN;Acc:ZDB-GENE-030131-6349]	cartilage & craniofacial skeletal development
ENSACLG00000021486	nr2f2	nuclear receptor subfamily 2 group F member 2 [Source:NCBI gene;Acc:113026829]	cartilage & craniofacial skeletal development
ENSACLG00000016299	pak1	p21 (RAC1) activated kinase 1 [Source:NCBI gene;Acc:113035871]	cartilage & craniofacial skeletal development
ENSACLG00000009008	pdgfrb	platelet-derived growth factor receptor, beta polypeptide [Source:ZFIN;Acc:ZDB-GENE-030805-2]	cartilage & craniofacial skeletal development
ENSACLG00000010441	pitx2	paired like homeodomain 2 [Source:NCBI gene;Acc:113030761]	cartilage & craniofacial skeletal development
ENSACLG00000021657	plcb3	phospholipase C beta 3 [Source:NCBI gene;Acc:113018592]	cartilage & craniofacial skeletal development
ENSACLG00000023805	polr1d	DNA-directed RNA polymerases I and III subunit RPAC2-like [Source:NCBI gene;Acc:113033777]	cartilage & craniofacial skeletal development
ENSACLG00000004069	prdm1a	PR domain containing 1a, with ZNF domain [Source:ZFIN;Acc:ZDB-GENE-030131-2193]	cartilage & craniofacial skeletal development
ENSACLG00000024636	ptpn11a	protein tyrosine phosphatase non-receptor type 11 [Source:NCBI gene;Acc:113025383]	cartilage & craniofacial skeletal development
ENSACLG00000013241	ptpn11b	protein tyrosine phosphatase non-receptor type 11b [Source:ZFIN;Acc:ZDB-GENE-040426-1158]	cartilage & craniofacial skeletal development
ENSACLG00000016929	rbm24a	RNA-binding protein 24 [Source:NCBI gene;Acc:113014726]	cartilage & craniofacial skeletal development
ENSACLG00000004207	rbm24b	RNA-binding protein 24-like [Source:NCBI gene;Acc:113032764]	cartilage & craniofacial skeletal development
ENSACLG00000018991	s1pr2	sphingosine 1-phosphate receptor 2-like [Source:NCBI gene;Acc:113020543]	cartilage & craniofacial skeletal development
ENSACLG00000027636	shha	sonic hedgehog signaling molecule [Source:NCBI gene;Acc:113029850]	cartilage & craniofacial skeletal development
ENSACLG00000000163	smarca4a	SWI/SNF related, matrix associated, actin dependent regulator of chromatin, subfamily a, member 4a [Source:ZFIN;Acc:ZDB-GENE-030605-1]	cartilage & craniofacial skeletal development
ENSACLG00000016156	sox10	SRY-box transcription factor 10 [Source:NCBI gene;Acc:113021182]	cartilage & craniofacial skeletal development
ENSACLG00000018596	sp7	Sp7 transcription factor [Source:NCBI gene;Acc:113021639]	cartilage & craniofacial skeletal development
ENSACLG00000020962	sphk2	sphingosine kinase 2-like [Source:NCBI gene;Acc:113031460]	cartilage & craniofacial skeletal development
ENSACLG00000026516	tapt1b	transmembrane anterior posterior transformation protein 1 homolog [Source:NCBI gene;Acc:113024384]	cartilage & craniofacial skeletal development
ENSACLG00000015759	tmem165	transmembrane protein 165 [Source:NCBI gene;Acc:113016517]	cartilage & craniofacial skeletal development
ENSACLG00000023278	tnfaip3	TNF alpha induced protein 3 [Source:NCBI gene;Acc:113034922]	cartilage & craniofacial skeletal development
ENSACLG00000023276	tp73	tumor protein p73 [Source:NCBI gene;Acc:113013077]	cartilage & craniofacial skeletal development
ENSACLG00000026701	uchl3	ubiquitin carboxyl-terminal esterase L3 (ubiquitin thiolesterase) [Source:ZFIN;Acc:ZDB-GENE-050522-158]	cartilage & craniofacial skeletal development
ENSACLG00000020205	usp18	ubiquitin specific peptidase 18 [Source:NCBI gene;Acc:113009564]	cartilage & craniofacial skeletal development
ENSACLG00000008757	usp21	ubiquitin specific peptidase 21 [Source:ZFIN;Acc:ZDB-GENE-100210-3]	cartilage & craniofacial skeletal development
ENSACLG00000010306	usp7	ubiquitin specific peptidase 7 [Source:NCBI gene;Acc:113021071]	cartilage & craniofacial skeletal development
ENSACLG00000023296	vcpip1	valosin containing protein (p97)/p47 complex interacting protein 1 [Source:ZFIN;Acc:ZDB-GENE-070912-613]	cartilage & craniofacial skeletal development
ENSACLG00000013172	vgll4l	transcription cofactor vestigial-like protein 4 [Source:NCBI gene;Acc:113033532]	cartilage & craniofacial skeletal development
ENSACLG00000024745	wnt4	Wnt family member 4 [Source:NCBI gene;Acc:113022986]	cartilage & craniofacial skeletal development
ENSACLG00000026529	zic2a	Zic family member 2 [Source:NCBI gene;Acc:113008254]	cartilage & craniofacial skeletal development
ENSACLG00000020278	sulf2a	extracellular sulfatase Sulf-2-like [Source:NCBI gene;Acc:113022875]	cartilage & craniofacial skeletal development
ENSACLG00000022912	yap1	Yes associated protein 1 [Source:NCBI gene;Acc:113036159]	cartilage & craniofacial skeletal development
ENSACLG00000012052	nsd2	nuclear receptor binding SET domain protein 2 [Source:NCBI gene;Acc:113012318]	cartilage & craniofacial skeletal development
ENSACLG00000004760	enpp2	ectonucleotide pyrophosphatase/phosphodiesterase 2 [Source:NCBI gene;Acc:113031593]	cartilage & craniofacial skeletal development
ENSACLG00000022819	gpc4	glypican-6-like [Source:NCBI gene;Acc:113033455]	cartilage & craniofacial skeletal development
ENSACLG00000011685	marcksb	myristoylated alanine-rich C-kinase substrate-like [Source:NCBI gene;Acc:113012078]	cartilage & craniofacial skeletal development
ENSACLG00000019544	aldh7a1	aldehyde dehydrogenase 7 family, member A1 [Source:ZFIN;Acc:ZDB-GENE-030131-6129]	cartilage & craniofacial skeletal development
ENSACLG00000027814	unc45a	unc-45 myosin chaperone A [Source:NCBI gene;Acc:113027014]	cartilage & craniofacial skeletal development
ENSACLG00000004416	camk1da	calcium/calmodulin dependent protein kinase ID [Source:NCBI gene;Acc:113008574]	cartilage & craniofacial skeletal development
ENSACLG00000025795	sox9b	transcription factor Sox-9-A-like [Source:NCBI gene;Acc:113020716]	cartilage & craniofacial skeletal development
ENSACLG00000001505	foxd3	forkhead box D3 [Source:NCBI gene;Acc:113009112]	cartilage & craniofacial skeletal development
ENSACLG00000000018	chsy1	chondroitin sulfate synthase 1 [Source:NCBI gene;Acc:113030618]	cartilage & craniofacial skeletal development
ENSACLG00000021652	ids	iduronate 2-sulfatase [Source:NCBI gene;Acc:113033148]	cartilage & craniofacial skeletal development
ENSACLG00000021885	rflnb	refilin B [Source:NCBI gene;Acc:113036983]	cartilage & craniofacial skeletal development
ENSACLG00000021574	mbtps1	membrane-bound transcription factor peptidase, site 1 [Source:ZFIN;Acc:ZDB-GENE-030131-4909]	cartilage & craniofacial skeletal development
ENSACLG00000002828	sox32	transcription factor Sox-17-alpha-like [Source:NCBI gene;Acc:113029331]	cartilage & craniofacial skeletal development
ENSACLG00000014035	frzb	frizzled related protein [Source:NCBI gene;Acc:113008055]	cartilage & craniofacial skeletal development
ENSACLG00000018091	kat2b	histone acetyltransferase KAT2B [Source:NCBI gene;Acc:113014255]	cartilage & craniofacial skeletal development
ENSACLG00000011361	and2	uncharacterized LOC113010846 [Source:NCBI gene;Acc:113010846]	cartilage & craniofacial skeletal development
ENSACLG00000019626	col11a2	collagen, type XI, alpha 2 [Source:ZFIN;Acc:ZDB-GENE-000208-23]	cartilage & craniofacial skeletal development
ENSACLG00000024559	tgfb3	transforming growth factor beta-3-like [Source:NCBI gene;Acc:113011971]	cartilage & craniofacial skeletal development
ENSACLG00000012655	tapt1a	transmembrane anterior posterior transformation protein 1 homolog [Source:NCBI gene;Acc:113031139]	cartilage & craniofacial skeletal development
ENSACLG00000018106	irx7	iroquois-class homeodomain protein IRX-1-like [Source:NCBI gene;Acc:113013368]	cartilage & craniofacial skeletal development
ENSACLG00000008966	and1	uncharacterized LOC113029799 [Source:NCBI gene;Acc:113029799]	cartilage & craniofacial skeletal development
ENSACLG00000017854	sparc	secreted protein acidic and cysteine rich [Source:NCBI gene;Acc:113032367]	cartilage & craniofacial skeletal development
ENSACLG00000018506	rbms3	RNA-binding motif, single-stranded-interacting protein 3-like [Source:NCBI gene;Acc:113032772]	cartilage & craniofacial skeletal development
ENSACLG00000026947	chrna1	acetylcholine receptor subunit alpha [Source:NCBI gene;Acc:113034940]	cartilage & craniofacial skeletal development
ENSACLG00000020126	nog1	noggin 1 [Source:NCBI gene;Acc:30174]	cartilage & craniofacial skeletal development
ENSACLG00000017872	mustn1b	store-operated calcium entry regulator STIMATE [Source:NCBI gene;Acc:113022854]	cartilage & craniofacial skeletal development
