# Supplementary material for: Genetic and Developmental Divergence in the Neural Crest Program between Cichlid Fish Species
Source: Mol Biol Evol. 2024 Oct 16;41(11):msae217. doi: 10.1093/molbev/msae217 (PMC11558072; doi:10.1093/molbev/msae217)
Supplement: msae217_Supplementary_Data [file msae217_supplementary_data.zip › Supplementary_Table_4_NC-GRN-GOterms.xlsx]

## Sheet: Sheet1
GO term	GO ID	NC-GRN tier (Figure 3a)
Neural crest cell differentiation	GO:0014033	NC specification
Neural crest cell fate specification	GO:0014036
Neural crest formation	GO:0014029
Neural crest cell migration	GO:0001755	NC migration
Neural crest cell migration involved in autonomic nervous system development	GO:1901166
Neural crest cell migration involved in sympathetic nervous system development	GO:1903045
Neural crest cell migration involved in heart formation	GO:0003147
