# Supplementary material for: Genetic and Developmental Divergence in the Neural Crest Program between Cichlid Fish Species
Source: Mol Biol Evol. 2024 Oct 16;41(11):msae217. doi: 10.1093/molbev/msae217 (PMC11558072; doi:10.1093/molbev/msae217)
Supplement: msae217_Supplementary_Data [file msae217_supplementary_data.zip › Supplementary_Table_5_xpEHH_DEG.xlsx]

## Sheet: xpEHH_closestDEG
gene_id	chr	start	end	xpEHH_snp_count	max_logxpEHH	distance_ClosestGene_snp_bp
ENSACLG00000019936	22	5121758	5122123	6	10.1456	1063
ENSACLG00000014681	20	4809645	4809646	1	6.43431	0
ENSACLG00000012127	5	100914	166710	14	6.25528	0
ENSACLG00000012138	5	100914	166710	14	6.25528	0
ENSACLG00000008027	3	1492348	1492506	9	5.78941	0
ENSACLG00000020732	3	40043558	40043719	6	5.02378	-551
ENSACLG00000006558	9	4634614	4675346	5	4.77878	-57689
ENSACLG00000013997	19	20999315	20999319	2	4.75224	0
ENSACLG00000009297	19	18694994	18716966	31	4.72601	0
ENSACLG00000007648	20	30017912	30020118	9	4.69399	0
ENSACLG00000002275	3	46232680	46232724	2	4.66143	29772
ENSACLG00000027785	4	15153691	15153831	3	4.6238	0
ENSACLG00000027802	4	15153691	15153831	3	4.6238	0
ENSACLG00000003231	6	30245954	30245955	1	4.52424	0
ENSACLG00000016940	2	11963989	11964012	2	4.38413	0
ENSACLG00000002679	3	46824182	46828340	6	4.31234	0
ENSACLG00000020560	7	43925977	43926563	2	4.24461	-10675
ENSACLG00000021391	3	40973648	40984282	13	4.24128	0
ENSACLG00000021461	3	40973648	40984282	13	4.24128	0
ENSACLG00000023833	3	43255336	43256314	39	4.23113	0
ENSACLG00000000826	2	34699135	34699137	2	4.21535	0
ENSACLG00000012166	3	34691871	34691872	1	4.20052	0
ENSACLG00000005915	13	31309923	31309924	1	4.15703	0
ENSACLG00000012384	6	35963184	36032532	8	4.1466	0
ENSACLG00000012414	6	35963184	36032532	8	4.1466	0
ENSACLG00000017426	4	1716639	1759413	2	4.10961	0
ENSACLG00000017526	4	1716639	1759413	2	4.10961	0
ENSACLG00000005805	22	24149991	24150748	22	4.08742	0
ENSACLG00000000980	2	34753600	34753637	2	4.03841	0
ENSACLG00000003645	2	37115419	37149334	4	4.00368	0
ENSACLG00000003648	2	37115419	37149334	4	4.00368	0
ENSACLG00000022481	3	27375697	27375726	3	3.95131	-5487
ENSACLG00000004196	11	1463911	1463912	1	3.81707	27763
ENSACLG00000011438	19	2672142	2672201	2	3.81154	0
ENSACLG00000011547	19	2672142	2672201	2	3.81154	0
ENSACLG00000014847	2	31350332	31350333	1	3.74446	0
ENSACLG00000000833	6	29002659	29002660	1	3.74036	0
ENSACLG00000017446	2	13596542	13596543	1	3.73517	0
ENSACLG00000027901	23	38396679	38396680	1	3.6812	-21531
ENSACLG00000021545	5	6968975	6969022	3	3.67599	13755
ENSACLG00000009840	12	37486279	37486420	3	3.66839	-29459
ENSACLG00000020763	23	789864	789865	1	3.6636	0
ENSACLG00000026227	5	35606531	35606566	2	3.66157	0
ENSACLG00000001919	4	7658107	7658285	4	3.63386	0
ENSACLG00000011840	13	109392	115858	2	3.55892	0
ENSACLG00000011811	4	33420027	33420035	2	3.52623	-23992
ENSACLG00000008908	3	50733440	50733441	1	3.52217	19005
ENSACLG00000009029	3	3018919	3018920	1	3.44704	0
ENSACLG00000026267	20	27068728	27068729	1	3.44485	-1339
ENSACLG00000011489	23	23707830	23707831	1	3.39973	0
ENSACLG00000006941	3	49333118	49333153	2	3.3527	4384
ENSACLG00000004676	13	30605239	30605240	1	3.34091	0
ENSACLG00000023113	7	1262317	1262321	2	3.32565	-69000
ENSACLG00000013050	10	22673516	22673522	3	3.30998	16193
ENSACLG00000023249	3	42637957	42637958	1	3.30395	27772
ENSACLG00000018072	3	24898176	24898177	1	3.2755	11879
ENSACLG00000022133	3	27118960	27119019	2	3.22037	1374
ENSACLG00000013377	9	27835795	27835973	5	3.21779	23975
ENSACLG00000000386	17	30618670	30618671	1	3.21714	0
ENSACLG00000026847	7	31537837	31537838	1	3.20726	0
ENSACLG00000001085	18	32321945	32321946	1	3.20232	308
ENSACLG00000019297	22	4829202	4832143	4	3.18577	0
ENSACLG00000004554	6	1054163	1054164	1	3.13997	0
ENSACLG00000011858	3	34081456	34081457	1	3.12116	0
ENSACLG00000005460	13	31004945	31004946	1	3.09905	-7375
ENSACLG00000014421	9	28763595	28763596	1	3.08159	0
ENSACLG00000025251	18	4672716	4672736	2	3.07923	0
ENSACLG00000008498	3	32640462	32640463	1	3.06294	0
ENSACLG00000023672	9	34486463	34503840	2	3.03701	0
ENSACLG00000023773	9	34486463	34503840	2	3.03701	0
ENSACLG00000015579	3	36965443	36965444	1	3.02269	14359
ENSACLG00000004213	1	3795630	3795631	1	3.01261	85350
ENSACLG00000010010	3	3558420	3558421	1	3.00445	6656

## Sheet: xpEHH_closestGenes
chr	start	end	snp_count	max_logxpEHH	chr	start	end	strand	gene_id	distance_gene_snp	name
22	5121758	5122123	6	10.1456	22	5123185	5249475	-	ENSACLG00000019936	1063	ENSACLG00000019936
20	4809645	4809646	1	6.43431	20	4807839	4812899	-	ENSACLG00000014681	0	ENSACLG00000014681
3	2057457	2057513	4	6.34853	3	2056362	2059620	+	ENSACLG00000008266	0	ENSACLG00000008266
9	4291566	4292956	5	6.34352	9	4267642	4346428	+	ENSACLG00000006248	0	ENSACLG00000006248
5	100914	166710	14	6.25528	5	98073	103202	-	ENSACLG00000012057	0	ENSACLG00000012057
5	100914	166710	14	6.25528	5	122387	131250	+	ENSACLG00000012127	0	ENSACLG00000012127
5	100914	166710	14	6.25528	5	144665	159454	+	ENSACLG00000012138	0	ENSACLG00000012138
5	100914	166710	14	6.25528	5	165222	166244	+	ENSACLG00000012150	0	ENSACLG00000012150
2	4074691	4075071	2	5.97308	2	4073535	4075585	-	ENSACLG00000008772	0	ENSACLG00000008772
8	2552468	2570677	7	5.84232	8	2534157	2598325	-	ENSACLG00000019401	0	WAPL
8	2552468	2570677	7	5.84232	8	2549799	2557283	+	ENSACLG00000019579	0	ENSACLG00000019579
3	1492348	1492506	9	5.78941	3	1487408	1497401	+	ENSACLG00000008027	0	ENSACLG00000008027
13	32326645	32326656	2	5.74589	13	32268224	32336737	+	ENSACLG00000007042	0	vps8
13	32326645	32326656	2	5.74589	13	32323266	32327291	-	ENSACLG00000007085	0	ENSACLG00000007085
3	37884064	37884116	4	5.33371	3	37883686	37887492	-	ENSACLG00000016487	0	ENSACLG00000016487
3	40043558	40043719	6	5.02378	3	39917170	40043008	+	ENSACLG00000020732	-551	ENSACLG00000020732
23	38631685	38646439	32	5.00242	23	38641983	38649509	+	ENSACLG00000001609	0	ENSACLG00000001609
12	31173546	31229180	6	4.82645	12	31173980	31175392	-	ENSACLG00000023981	0	ENSACLG00000023981
12	31173546	31229180	6	4.82645	12	31181596	31183014	-	ENSACLG00000023989	0	ENSACLG00000023989
12	31173546	31229180	6	4.82645	12	31190857	31192278	-	ENSACLG00000023995	0	ENSACLG00000023995
12	31173546	31229180	6	4.82645	12	31227626	31229047	-	ENSACLG00000024051	0	ENSACLG00000024051
17	29672599	29672600	1	4.81082	17	29651251	29661511	-	ENSACLG00000026799	-11089	ENSACLG00000026799
9	4634614	4675346	5	4.77878	9	4545760	4576926	-	ENSACLG00000006558	-57689	ENSACLG00000006558
19	20999315	20999319	2	4.75224	19	20986428	21001286	-	ENSACLG00000013997	0	BDKRB2
11	36583251	36613056	10	4.72952	11	36592020	36595725	+	ENSACLG00000016779	0	ENSACLG00000016779
19	18694994	18716966	31	4.72601	19	18680635	18708006	-	ENSACLG00000009262	0	ENSACLG00000009262
19	18694994	18716966	31	4.72601	19	18681478	18697611	+	ENSACLG00000009271	0	ENSACLG00000009271
19	18694994	18716966	31	4.72601	19	18694474	18712187	+	ENSACLG00000009283	0	ENSACLG00000009283
19	18694994	18716966	31	4.72601	19	18714348	18725186	+	ENSACLG00000009297	0	tspan37
19	18694994	18716966	31	4.72601	19	18716442	18716828	-	ENSACLG00000009319	0	ENSACLG00000009319
11	3670103	3699697	12	4.70917	11	3712774	3715170	+	ENSACLG00000007152	13078	ENSACLG00000007152
20	30017912	30020118	9	4.69399	20	30015465	30025102	-	ENSACLG00000007648	0	ENSACLG00000007648
9	30126357	30126860	3	4.67073	9	29998251	30141338	-	ENSACLG00000016112	0	ENSACLG00000016112
3	46232680	46232724	2	4.66143	3	46262495	46263855	+	ENSACLG00000002275	29772	ENSACLG00000002275
22	2666305	2666563	2	4.65078	22	2663202	2665061	-	ENSACLG00000013683	-1245	ENSACLG00000013683
3	39495885	39538759	6	4.62406	3	39317404	39496168	+	ENSACLG00000020435	0	ENSACLG00000020435
4	15153691	15153831	3	4.6238	4	15121337	15221157	+	ENSACLG00000027785	0	ENSACLG00000027785
4	15153691	15153831	3	4.6238	4	15153465	15236366	-	ENSACLG00000027802	0	ENSACLG00000027802
11	34486801	34486846	3	4.59413	11	34474587	34478691	-	ENSACLG00000011638	-8111	ENSACLG00000011638
9	4131398	4136940	4	4.55266	9	4155679	4157084	-	ENSACLG00000006231	18740	ENSACLG00000006231
17	13669300	13669353	3	4.54345	17	13661036	13663051	-	ENSACLG00000002474	-6250	ccl25b
6	30245954	30245955	1	4.52424	6	30234522	30261188	-	ENSACLG00000003231	0	pin1
16	2216296	2218786	10	4.42406	16	2210351	2213468	+	ENSACLG00000009851	-2829	ENSACLG00000009851
17	19144256	19144320	3	4.41449	17	19143599	19149948	+	ENSACLG00000011864	0	ENSACLG00000011864
20	10746980	10747266	3	4.38639	20	10759251	10771218	-	ENSACLG00000000146	11986	ENSACLG00000000146
2	11963989	11964012	2	4.38413	2	11867430	12086891	-	ENSACLG00000016940	0	PCDH1
3	46824182	46828340	6	4.31234	3	46694290	46826943	-	ENSACLG00000002679	0	ENSACLG00000002679
16	16539433	16539434	1	4.24489	16	16550266	16551405	-	ENSACLG00000004619	10833	ENSACLG00000004619
7	43925977	43926563	2	4.24461	7	43896574	43915303	-	ENSACLG00000020560	-10675	ENSACLG00000020560
3	40973648	40984282	13	4.24128	3	40852864	41005650	-	ENSACLG00000021391	0	ENSACLG00000021391
3	40973648	40984282	13	4.24128	3	40971344	40975094	+	ENSACLG00000021457	0	ENSACLG00000021457
3	40973648	40984282	13	4.24128	3	40981869	40986330	+	ENSACLG00000021461	0	ENSACLG00000021461
3	43255336	43256314	39	4.23113	3	43250022	43259445	+	ENSACLG00000023833	0	hspa5
2	34699135	34699137	2	4.21535	2	34686015	34708801	+	ENSACLG00000000826	0	ENSACLG00000000826
3	34691871	34691872	1	4.20052	3	34680796	34868755	+	ENSACLG00000012166	0	pcdh15b
17	27760132	27760194	4	4.16107	17	27753189	27755550	-	ENSACLG00000024453	-4583	ENSACLG00000024453
13	31309923	31309924	1	4.15703	13	31268282	31336793	+	ENSACLG00000005915	0	hspa12a
6	35963184	36032532	8	4.1466	6	35959755	35972047	+	ENSACLG00000012384	0	ENSACLG00000012384
6	35963184	36032532	8	4.1466	6	35985489	35990123	+	ENSACLG00000012414	0	ENSACLG00000012414
6	35963184	36032532	8	4.1466	6	36004117	36032840	+	ENSACLG00000012421	0	ENSACLG00000012421
6	35963184	36032532	8	4.1466	6	36012438	36052921	+	ENSACLG00000012449	0	ENSACLG00000012449
6	35963184	36032532	8	4.1466	6	36030754	36032004	+	ENSACLG00000012471	0	ENSACLG00000012471
3	7682464	7682828	16	4.12835	3	7682290	7687980	-	ENSACLG00000017474	0	ENSACLG00000017474
4	1716639	1759413	2	4.10961	4	1712800	1720343	+	ENSACLG00000017426	0	JMJD8
4	1716639	1759413	2	4.10961	4	1719802	1721483	-	ENSACLG00000017473	0	STUB1
4	1716639	1759413	2	4.10961	4	1725495	1739853	-	ENSACLG00000017501	0	CAPN15
4	1716639	1759413	2	4.10961	4	1741724	1749924	-	ENSACLG00000017526	0	amdhd2
22	24149991	24150748	22	4.08742	22	24133452	24181178	+	ENSACLG00000005805	0	ENSACLG00000005805
2	34753600	34753637	2	4.03841	2	34740028	34759090	+	ENSACLG00000000980	0	SRPX2
2	37115419	37149334	4	4.00368	2	37126540	37128162	-	ENSACLG00000003645	0	ENSACLG00000003645
2	37115419	37149334	4	4.00368	2	37138898	37140562	+	ENSACLG00000003648	0	ENSACLG00000003648
2	37115419	37149334	4	4.00368	2	37146150	37160146	-	ENSACLG00000003655	0	ENSACLG00000003655
12	35700609	35700610	1	3.9537	12	35697663	35704626	-	ENSACLG00000005052	0	ENSACLG00000005052
3	27375697	27375726	3	3.95131	3	27257888	27370211	-	ENSACLG00000022481	-5487	ENSACLG00000022481
4	19581551	19581563	3	3.9416	4	19581945	19582256	-	ENSACLG00000006044	383	ENSACLG00000006044
7	67404936	67404987	3	3.92794	7	67409901	67422812	+	ENSACLG00000013835	4915	phaf1
11	34356309	34356412	2	3.92188	11	34347227	34355160	-	ENSACLG00000011538	-1150	ENSACLG00000011538
23	17954138	17954334	2	3.87922	23	17922007	17945523	+	ENSACLG00000002657	-8616	ENSACLG00000002657
7	9728352	9728424	4	3.82051	7	9731036	9737173	+	ENSACLG00000021149	2613	nutf2
11	1463911	1463912	1	3.81707	11	1491674	1537839	+	ENSACLG00000004196	27763	znrf2b
19	2672142	2672201	2	3.81154	19	2628223	2787633	-	ENSACLG00000011438	0	ENSACLG00000011438
19	2672142	2672201	2	3.81154	19	2656329	2690878	-	ENSACLG00000011547	0	ENSACLG00000011547
23	24450424	24450432	3	3.78661	23	24429718	24438004	-	ENSACLG00000012787	-12421	ENSACLG00000012787
2	31350332	31350333	1	3.74446	2	31338463	31359063	+	ENSACLG00000014847	0	ENSACLG00000014847
6	29002659	29002660	1	3.74036	6	28995986	29005192	-	ENSACLG00000000833	0	brat1
2	13596542	13596543	1	3.73517	2	13584874	13681438	+	ENSACLG00000017446	0	FAT2
20	16440324	16440329	2	3.71743	20	16404397	16432780	-	ENSACLG00000007395	-7545	adnpb
17	36656086	36656118	2	3.69588	17	36653080	36653970	+	ENSACLG00000009173	-2117	ENSACLG00000009173
18	8527100	8527101	1	3.68791	18	8529701	8535004	+	ENSACLG00000004161	2601	ENSACLG00000004161
23	38396679	38396680	1	3.6812	23	38369452	38375149	+	ENSACLG00000027901	-21531	cpb2
5	6968975	6969022	3	3.67599	5	6982776	6991117	-	ENSACLG00000021545	13755	SRC
23	17849985	17850258	3	3.67046	23	17836858	17838744	-	ENSACLG00000002601	-11242	ENSACLG00000002601
12	37486279	37486420	3	3.66839	12	37444346	37456821	+	ENSACLG00000009840	-29459	OLFM1
23	789864	789865	1	3.6636	23	749621	807202	-	ENSACLG00000020763	0	fbn2b
5	35606531	35606566	2	3.66157	5	35559759	35747362	-	ENSACLG00000026227	0	CPNE9
8	12863476	12863514	2	3.65235	8	12852293	12852393	-	ENSACLG00000008099	-11084	U6
4	7658107	7658285	4	3.63386	4	7643844	7678311	-	ENSACLG00000001919	0	ppp1r1b
22	3191349	3191350	1	3.62755	22	3190686	3203950	+	ENSACLG00000015283	0	ENSACLG00000015283
4	23368492	23368540	3	3.59985	4	23319420	23358227	+	ENSACLG00000012025	-10266	ENSACLG00000012025
22	2527288	2527289	1	3.59917	22	2523167	2529690	-	ENSACLG00000013215	0	ENSACLG00000013215
22	2527288	2527289	1	3.59917	22	2526522	2529511	+	ENSACLG00000013229	0	ENSACLG00000013229
20	15341477	15341515	2	3.58842	20	15233560	15293912	-	ENSACLG00000006714	-47566	gata5
13	109392	115858	2	3.55892	13	80338	235925	-	ENSACLG00000011840	0	ENSACLG00000011840
8	54775	54854	2	3.5468	8	60802	83575	-	ENSACLG00000015164	5949	ENSACLG00000015164
3	41212776	41212777	1	3.53734	3	41170007	41191827	+	ENSACLG00000021731	-20950	ENSACLG00000021731
4	33420027	33420035	2	3.52623	4	33391899	33396036	-	ENSACLG00000011811	-23992	ARL4D
3	50733440	50733441	1	3.52217	3	50752445	50753533	+	ENSACLG00000008908	19005	ENSACLG00000008908
4	10681669	10682040	3	3.51633	4	10666364	10692416	+	ENSACLG00000019162	0	ENSACLG00000019162
20	13406781	13406782	1	3.51293	20	13395634	13400926	-	ENSACLG00000004525	-5856	ENSACLG00000004525
14	3050018	3051001	12	3.49807	14	3074644	3075666	+	ENSACLG00000013502	23644	ENSACLG00000013502
1	24428060	24428085	3	3.48675	1	24375181	24607420	+	ENSACLG00000010070	0	SMYD3
22	1905325	1905522	4	3.48004	22	1768085	1905893	+	ENSACLG00000011860	0	ENSACLG00000011860
22	1905325	1905522	4	3.48004	22	1822344	1922427	+	ENSACLG00000011981	0	ENSACLG00000011981
7	2442188	2442189	1	3.47854	7	2362317	2536823	+	ENSACLG00000024512	0	galnt18a
3	29981486	29982420	4	3.44792	3	29962784	29964152	+	ENSACLG00000002759	-17335	ENSACLG00000002759
3	3018919	3018920	1	3.44704	3	3017166	3025706	+	ENSACLG00000009029	0	ENSACLG00000009029
20	27068728	27068729	1	3.44485	20	27056548	27067390	-	ENSACLG00000026267	-1339	eno1a
14	4261246	4261247	1	3.43132	14	4259819	4266766	+	ENSACLG00000016657	0	ENSACLG00000016657
12	29717007	29717008	1	3.42477	12	29627325	29627428	-	ENSACLG00000022419	-89580	5S_rRNA
4	18971754	18971762	4	3.42407	4	18889340	18966601	-	ENSACLG00000004486	-5154	ENSACLG00000004486
2	12376348	12376394	2	3.40347	2	12365256	12368997	-	ENSACLG00000017059	-7352	ENSACLG00000017059
23	23707830	23707831	1	3.39973	23	23619036	23815844	+	ENSACLG00000011489	0	ATP7B
17	4371776	4371862	2	3.39935	17	4389869	4398277	+	ENSACLG00000021784	18008	gorab
3	20242681	20242682	1	3.39678	3	20230393	20244483	+	ENSACLG00000011573	0	ENSACLG00000011573
3	20242681	20242682	1	3.39678	3	20240600	20248163	+	ENSACLG00000011591	0	ENSACLG00000011591
2	23252254	23252255	1	3.39149	2	23188081	23189747	-	ENSACLG00000000466	-62508	ENSACLG00000000466
3	1570955	1570956	1	3.3907	3	1564239	1569449	+	ENSACLG00000008034	-1507	ENSACLG00000008034
14	34792394	34792404	2	3.39065	14	34862463	34865519	+	ENSACLG00000017960	70060	ENSACLG00000017960
18	32407470	32407478	2	3.38867	18	32392023	32396845	-	ENSACLG00000001091	-10626	ENSACLG00000001091
18	35624986	35625080	2	3.36432	18	35641444	35719036	+	ENSACLG00000006535	16365	ENSACLG00000006535
3	46387723	46387724	1	3.35939	3	46401911	46403305	+	ENSACLG00000002314	14188	ENSACLG00000002314
3	49333118	49333153	2	3.3527	3	49337536	49349545	+	ENSACLG00000006941	4384	ENSACLG00000006941
13	30605239	30605240	1	3.34091	13	30586272	30606860	-	ENSACLG00000004676	0	fgf8a
6	37489715	37489774	4	3.33776	6	37488691	37492163	+	ENSACLG00000014792	0	ENSACLG00000014792
22	2969286	2969287	1	3.3374	22	2957569	2970623	+	ENSACLG00000014929	0	ENSACLG00000014929
7	48592974	48593079	7	3.33625	7	48555759	48585211	-	ENSACLG00000025740	-7764	ENSACLG00000025740
7	1262317	1262321	2	3.32565	7	1192188	1193318	-	ENSACLG00000023113	-69000	ENSACLG00000023113
3	1399377	1415104	4	3.32043	3	1413732	1414346	+	ENSACLG00000008017	0	ENSACLG00000008017
10	22673516	22673522	3	3.30998	10	22689714	22703858	+	ENSACLG00000013050	16193	ENSACLG00000013050
3	42637957	42637958	1	3.30395	3	42665729	42679297	+	ENSACLG00000023249	27772	ENSACLG00000023249
3	47180776	47225572	7	3.29871	3	47149546	47151195	-	ENSACLG00000002995	-29582	ENSACLG00000002995
16	2313185	2313558	2	3.28196	16	2328676	2329842	+	ENSACLG00000009871	15119	ENSACLG00000009871
3	24898176	24898177	1	3.2755	3	24910055	25000631	+	ENSACLG00000018072	11879	ENSACLG00000018072
22	1827158	1847806	6	3.26909	22	1768085	1905893	+	ENSACLG00000011860	0	ENSACLG00000011860
22	1827158	1847806	6	3.26909	22	1822344	1922427	+	ENSACLG00000011981	0	ENSACLG00000011981
3	21766515	21766537	6	3.26008	3	21760908	21772862	+	ENSACLG00000014194	0	ENSACLG00000014194
3	42243367	42243368	1	3.24304	3	42225186	42232674	-	ENSACLG00000022914	-10694	ENSACLG00000022914
3	27118960	27119019	2	3.22037	3	27120392	27234238	+	ENSACLG00000022133	1374	ENSACLG00000022133
9	27835795	27835973	5	3.21779	9	27859947	27861367	+	ENSACLG00000013377	23975	ENSACLG00000013377
17	30618670	30618671	1	3.21714	17	30490296	30777852	-	ENSACLG00000000386	0	GRM8
7	31537837	31537838	1	3.20726	7	31537215	31540302	+	ENSACLG00000026847	0	ENSACLG00000026847
18	32321945	32321946	1	3.20232	18	32322253	32327739	+	ENSACLG00000001085	308	ENSACLG00000001085
14	34920434	34920435	1	3.19615	14	34862463	34865519	+	ENSACLG00000017960	-54916	ENSACLG00000017960
1	16447751	16447752	1	3.18677	1	16406899	16454918	-	ENSACLG00000025530	0	ENSACLG00000025530
22	4829202	4832143	4	3.18577	22	4831551	4841986	+	ENSACLG00000019297	0	ENSACLG00000019297
23	17223493	17223494	1	3.18273	23	17230462	17231130	+	ENSACLG00000001726	6969	ENSACLG00000001726
22	2907076	2907077	1	3.17915	22	2878581	2906815	-	ENSACLG00000014723	-262	ENSACLG00000014723
3	39078817	39119313	2	3.17474	3	39124088	39128974	-	ENSACLG00000020312	4776	ENSACLG00000020312
7	7661994	7661995	1	3.16652	7	7661663	7667120	-	ENSACLG00000014735	0	ENSACLG00000014735
3	50285240	50285256	3	3.15742	3	50272364	50274722	-	ENSACLG00000008541	-10519	ENSACLG00000008541
23	19278444	19278445	1	3.15076	23	19287268	19307245	+	ENSACLG00000005394	8824	ENSACLG00000005394
6	1054163	1054164	1	3.13997	6	1041342	1071199	-	ENSACLG00000004554	0	ENSACLG00000004554
4	30214112	30214113	1	3.13238	4	30212257	30218287	-	ENSACLG00000006944	0	ENSACLG00000006944
3	24492168	24492169	1	3.13203	3	24469862	24477897	-	ENSACLG00000017724	-14272	ENSACLG00000017724
22	2727211	2727212	1	3.13038	22	2725660	2727553	-	ENSACLG00000014252	0	ENSACLG00000014252
3	19769409	19769410	1	3.12309	3	19772444	19805065	-	ENSACLG00000010808	3035	ENSACLG00000010808
3	34081456	34081457	1	3.12116	3	34081314	34086884	+	ENSACLG00000011858	0	ENSACLG00000011858
3	7441605	7441606	1	3.11798	3	7421031	7439133	-	ENSACLG00000016544	-2473	ENSACLG00000016544
2	14633617	14633618	1	3.10373	2	14643231	14653223	-	ENSACLG00000018304	9614	ENSACLG00000018304
13	31004945	31004946	1	3.09905	13	30983811	30997571	-	ENSACLG00000005460	-7375	kcnk18
3	43785932	43785933	1	3.09217	3	43789168	43794317	+	ENSACLG00000027992	3236	ENSACLG00000027992
2	14930018	14930019	1	3.0832	2	15089979	15092672	+	ENSACLG00000018391	159961	SLITRK2
9	28763595	28763596	1	3.08159	9	28752793	28803406	-	ENSACLG00000014421	0	ENSACLG00000014421
18	4672716	4672736	2	3.07923	18	4621587	4770712	+	ENSACLG00000025251	0	ENSACLG00000025251
3	32640462	32640463	1	3.06294	3	32637906	32653003	+	ENSACLG00000008498	0	ENSACLG00000008498
1	31025041	31025571	2	3.06036	1	31037982	31039453	+	ENSACLG00000018309	12412	ENSACLG00000018309
2	28774391	28774392	1	3.05759	2	28745187	28756951	-	ENSACLG00000009143	-17441	ENSACLG00000009143
9	34486463	34503840	2	3.03701	9	34367079	34506404	-	ENSACLG00000023672	0	ENSACLG00000023672
9	34486463	34503840	2	3.03701	9	34481784	34486476	+	ENSACLG00000023773	0	ENSACLG00000023773
9	29950194	29950195	1	3.02839	9	29957982	29963135	-	ENSACLG00000016081	7788	ENSACLG00000016081
3	36965443	36965444	1	3.02269	3	36979802	36999724	+	ENSACLG00000015579	14359	ENSACLG00000015579
1	3795630	3795631	1	3.01261	1	3880980	3914795	-	ENSACLG00000004213	85350	ENSACLG00000004213
3	3558420	3558421	1	3.00445	3	3565076	3571896	+	ENSACLG00000010010	6656	ENSACLG00000010010
9	5676997	5676998	1	3.00291	9	5703985	5708927	-	ENSACLG00000007996	26988	ENSACLG00000007996

## Sheet: xpEHH_perCluster
gene_id	clusterDEG_Fig2	xpEHH	Gene_category
ENSACLG00000000035	1	0.224251	DEG
ENSACLG00000000038	1	0.168818	DEG
ENSACLG00000000079	1	0.434877	DEG
ENSACLG00000000123	1	0.0196628	DEG
ENSACLG00000000127	1	0.105489	DEG
ENSACLG00000000136	1	0.207293	DEG
ENSACLG00000000154	1	0.257316	DEG
ENSACLG00000000159	1	0.261482	DEG
ENSACLG00000000181	1	0.620251	DEG
ENSACLG00000000295	1	0.154355	DEG
ENSACLG00000000296	1	0.389649	DEG
ENSACLG00000000360	1	0.1178	DEG
ENSACLG00000000385	1	0.134349	DEG
ENSACLG00000000388	1	0.413266	DEG
ENSACLG00000000397	1	0.882537	DEG
ENSACLG00000000471	1	0.153891	DEG
ENSACLG00000000476	1	0.0424672	DEG
ENSACLG00000000544	1	0.451918	DEG
ENSACLG00000000585	1	2.01548	DEG
ENSACLG00000000595	1	0.110578	DEG
ENSACLG00000000619	1	0.0608249	DEG
ENSACLG00000000639	1	0.365471	DEG
ENSACLG00000000669	1	0.379256	DEG
ENSACLG00000000687	1	0.379821	DEG
ENSACLG00000000688	1	0.135867	DEG
ENSACLG00000000721	1	0.0818974	DEG
ENSACLG00000000745	1	0.403161	DEG
ENSACLG00000000772	1	0.504199	DEG
ENSACLG00000000788	1	0.547142	DEG
ENSACLG00000000844	1	0.0330318	DEG
ENSACLG00000000862	1	0.904493	DEG
ENSACLG00000000882	1	0.569471	DEG
ENSACLG00000000886	1	0.0487367	DEG
ENSACLG00000000946	1	0.0240463	DEG
ENSACLG00000000973	1	0.0763191	DEG
ENSACLG00000001001	1	0.0435722	DEG
ENSACLG00000001009	1	0.397058	DEG
ENSACLG00000001015	1	0.135685	DEG
ENSACLG00000001048	1	0.645752	DEG
ENSACLG00000001062	1	0.609728	DEG
ENSACLG00000001071	1	0.219996	DEG
ENSACLG00000001077	1	0.336882	DEG
ENSACLG00000001100	1	0.100203	DEG
ENSACLG00000001101	1	0.273552	DEG
ENSACLG00000001128	1	1.30296	DEG
ENSACLG00000001138	1	0.379899	DEG
ENSACLG00000001193	1	0.661984	DEG
ENSACLG00000001208	1	0.160089	DEG
ENSACLG00000001216	1	0.359343	DEG
ENSACLG00000001232	1	0.170466	DEG
ENSACLG00000001262	1	0.245412	DEG
ENSACLG00000001280	1	0.485253	DEG
ENSACLG00000001363	1	0.127875	DEG
ENSACLG00000001450	1	0.356523	DEG
ENSACLG00000001506	1	1.09783	DEG
ENSACLG00000001542	1	0.449741	DEG
ENSACLG00000001595	1	0.299931	DEG
ENSACLG00000001635	1	0.28789	DEG
ENSACLG00000001683	1	0.37287	DEG
ENSACLG00000001741	1	0.0277663	DEG
ENSACLG00000001754	1	0.0716257	DEG
ENSACLG00000001766	1	0.240122	DEG
ENSACLG00000001767	1	0.197939	DEG
ENSACLG00000001809	1	0.444647	DEG
ENSACLG00000001854	1	0.240122	DEG
ENSACLG00000001857	1	0.266246	DEG
ENSACLG00000001880	1	0.150438	DEG
ENSACLG00000001984	1	0.0913079	DEG
ENSACLG00000001986	1	0.165492	DEG
ENSACLG00000001990	1	0.472132	DEG
ENSACLG00000001998	1	0.592759	DEG
ENSACLG00000002024	1	0.504773	DEG
ENSACLG00000002059	1	0.246514	DEG
ENSACLG00000002071	1	0.401493	DEG
ENSACLG00000002077	1	0.405367	DEG
ENSACLG00000002113	1	0.317736	DEG
ENSACLG00000002188	1	1.17799	DEG
ENSACLG00000002193	1	0.901339	DEG
ENSACLG00000002197	1	0.0477771	DEG
ENSACLG00000002235	1	0.325093	DEG
ENSACLG00000002262	1	0.194031	DEG
ENSACLG00000002287	1	0.278819	DEG
ENSACLG00000002288	1	0.166657	DEG
ENSACLG00000002318	1	0.0681074	DEG
ENSACLG00000002322	1	0.0480116	DEG
ENSACLG00000002374	1	0.0329993	DEG
ENSACLG00000002403	1	0.424277	DEG
ENSACLG00000002432	1	0.40458	DEG
ENSACLG00000002466	1	0.0711998	DEG
ENSACLG00000002471	1	0.228869	DEG
ENSACLG00000002493	1	1.30049	DEG
ENSACLG00000002506	1	0.59583	DEG
ENSACLG00000002521	1	1.30049	DEG
ENSACLG00000002545	1	0.572208	DEG
ENSACLG00000002587	1	0.280149	DEG
ENSACLG00000002593	1	0.497812	DEG
ENSACLG00000002642	1	0.261564	DEG
ENSACLG00000002665	1	0.395087	DEG
ENSACLG00000002669	1	0.51913	DEG
ENSACLG00000002674	1	0.275829	DEG
ENSACLG00000002689	1	0.0984202	DEG
ENSACLG00000002709	1	1.09891	DEG
ENSACLG00000002758	1	0.745683	DEG
ENSACLG00000002773	1	0.0844512	DEG
ENSACLG00000002798	1	0.0777324	DEG
ENSACLG00000002806	1	0.151258	DEG
ENSACLG00000002849	1	0.266983	DEG
ENSACLG00000002929	1	0.221827	DEG
ENSACLG00000002932	1	0.343823	DEG
ENSACLG00000002994	1	0.195057	DEG
ENSACLG00000003046	1	0.210692	DEG
ENSACLG00000003075	1	0.0740126	DEG
ENSACLG00000003082	1	0.0611554	DEG
ENSACLG00000003136	1	0.262622	DEG
ENSACLG00000003146	1	0.101912	DEG
ENSACLG00000003157	1	0.182582	DEG
ENSACLG00000003166	1	0.386305	DEG
ENSACLG00000003205	1	0.0520227	DEG
ENSACLG00000003212	1	0.0592786	DEG
ENSACLG00000003218	1	0.33503	DEG
ENSACLG00000003231	1	0.548256	DEG
ENSACLG00000003245	1	0.106344	DEG
ENSACLG00000003300	1	0.167265	DEG
ENSACLG00000003364	1	0.115971	DEG
ENSACLG00000003376	1	0.2794	DEG
ENSACLG00000003443	1	0.199743	DEG
ENSACLG00000003444	1	0.323319	DEG
ENSACLG00000003462	1	0.323319	DEG
ENSACLG00000003487	1	0.0486043	DEG
ENSACLG00000003504	1	0.835989	DEG
ENSACLG00000003540	1	0.0650415	DEG
ENSACLG00000003545	1	0.0650415	DEG
ENSACLG00000003558	1	1.07354	DEG
ENSACLG00000003576	1	0.210731	DEG
ENSACLG00000003578	1	0.0115974	DEG
ENSACLG00000003583	1	0.270934	DEG
ENSACLG00000003584	1	0.135991	DEG
ENSACLG00000003636	1	0.277666	DEG
ENSACLG00000003658	1	0.359979	DEG
ENSACLG00000003681	1	0.331099	DEG
ENSACLG00000003734	1	0.459333	DEG
ENSACLG00000003738	1	0.320759	DEG
ENSACLG00000003753	1	0.207606	DEG
ENSACLG00000003794	1	0.0735929	DEG
ENSACLG00000003806	1	0.111304	DEG
ENSACLG00000003808	1	0.527192	DEG
ENSACLG00000003824	1	0.0688721	DEG
ENSACLG00000003844	1	0.183897	DEG
ENSACLG00000003870	1	0.126678	DEG
ENSACLG00000003893	1	0.476572	DEG
ENSACLG00000003939	1	0.0244341	DEG
ENSACLG00000003951	1	0.329773	DEG
ENSACLG00000003985	1	0.495929	DEG
ENSACLG00000003997	1	0.408845	DEG
ENSACLG00000004010	1	0.340553	DEG
ENSACLG00000004016	1	0.0332904	DEG
ENSACLG00000004023	1	0.189549	DEG
ENSACLG00000004029	1	0.328225	DEG
ENSACLG00000004052	1	0.446572	DEG
ENSACLG00000004055	1	0.141023	DEG
ENSACLG00000004095	1	0.0288531	DEG
ENSACLG00000004147	1	0.364425	DEG
ENSACLG00000004181	1	0.339741	DEG
ENSACLG00000004197	1	1.04956	DEG
ENSACLG00000004207	1	0.242184	DEG
ENSACLG00000004210	1	0.208386	DEG
ENSACLG00000004317	1	0.194191	DEG
ENSACLG00000004332	1	0.00504538	DEG
ENSACLG00000004335	1	0.776142	DEG
ENSACLG00000004382	1	0.224038	DEG
ENSACLG00000004403	1	0.0691926	DEG
ENSACLG00000004420	1	0.17105	DEG
ENSACLG00000004431	1	0.232765	DEG
ENSACLG00000004513	1	0.300961	DEG
ENSACLG00000004515	1	0.329197	DEG
ENSACLG00000004524	1	0.540995	DEG
ENSACLG00000004564	1	0.194974	DEG
ENSACLG00000004606	1	0.198735	DEG
ENSACLG00000004667	1	0.395451	DEG
ENSACLG00000004672	1	0.236405	DEG
ENSACLG00000004771	1	0.052295	DEG
ENSACLG00000004817	1	0.105653	DEG
ENSACLG00000004846	1	0.220561	DEG
ENSACLG00000004861	1	0.392995	DEG
ENSACLG00000004865	1	0.397112	DEG
ENSACLG00000004888	1	0.166352	DEG
ENSACLG00000004926	1	0.0834385	DEG
ENSACLG00000004977	1	0.288865	DEG
ENSACLG00000005054	1	0.187082	DEG
ENSACLG00000005067	1	0.451366	DEG
ENSACLG00000005086	1	0.0788112	DEG
ENSACLG00000005175	1	0.75948	DEG
ENSACLG00000005191	1	0.0978527	DEG
ENSACLG00000005229	1	0.152081	DEG
ENSACLG00000005248	1	0.351267	DEG
ENSACLG00000005303	1	0.659754	DEG
ENSACLG00000005333	1	0.112683	DEG
ENSACLG00000005417	1	0.237601	DEG
ENSACLG00000005438	1	0.159097	DEG
ENSACLG00000005460	1	0.449179	DEG
ENSACLG00000005481	1	0.329985	DEG
ENSACLG00000005490	1	0.13051	DEG
ENSACLG00000005494	1	0.669093	DEG
ENSACLG00000005498	1	0.455877	DEG
ENSACLG00000005555	1	0.662689	DEG
ENSACLG00000005580	1	0.341095	DEG
ENSACLG00000005616	1	0.290768	DEG
ENSACLG00000005624	1	0.564613	DEG
ENSACLG00000005650	1	0.167708	DEG
ENSACLG00000005757	1	0.502242	DEG
ENSACLG00000005785	1	1.26333	DEG
ENSACLG00000005801	1	0.466132	DEG
ENSACLG00000005815	1	0.109196	DEG
ENSACLG00000005873	1	0.227819	DEG
ENSACLG00000005911	1	0.528645	DEG
ENSACLG00000005922	1	0.203922	DEG
ENSACLG00000005947	1	0.363779	DEG
ENSACLG00000005966	1	0.0759268	DEG
ENSACLG00000005977	1	0.260836	DEG
ENSACLG00000005978	1	0.396931	DEG
ENSACLG00000006041	1	0.137822	DEG
ENSACLG00000006155	1	1.13666	DEG
ENSACLG00000006170	1	0.461596	DEG
ENSACLG00000006171	1	0.299955	DEG
ENSACLG00000006237	1	0.0319273	DEG
ENSACLG00000006250	1	0.0618152	DEG
ENSACLG00000006251	1	0.172635	DEG
ENSACLG00000006290	1	0.293056	DEG
ENSACLG00000006322	1	0.13406	DEG
ENSACLG00000006346	1	0.572086	DEG
ENSACLG00000006378	1	0.135136	DEG
ENSACLG00000006387	1	0.681923	DEG
ENSACLG00000006390	1	0.225387	DEG
ENSACLG00000006399	1	0.0886845	DEG
ENSACLG00000006404	1	0.171023	DEG
ENSACLG00000006512	1	0.130543	DEG
ENSACLG00000006529	1	0.196152	DEG
ENSACLG00000006572	1	0.246307	DEG
ENSACLG00000006592	1	0.261176	DEG
ENSACLG00000006631	1	0.266045	DEG
ENSACLG00000006652	1	0.513375	DEG
ENSACLG00000006717	1	0.182996	DEG
ENSACLG00000006734	1	0.395068	DEG
ENSACLG00000006811	1	0.448004	DEG
ENSACLG00000006820	1	0.0598517	DEG
ENSACLG00000006823	1	0.765865	DEG
ENSACLG00000006825	1	0.297664	DEG
ENSACLG00000006847	1	0.821445	DEG
ENSACLG00000006881	1	0.124026	DEG
ENSACLG00000006894	1	0.167808	DEG
ENSACLG00000006920	1	0.172153	DEG
ENSACLG00000006924	1	0.513468	DEG
ENSACLG00000006943	1	0.297363	DEG
ENSACLG00000006986	1	1.20596	DEG
ENSACLG00000007023	1	0.205166	DEG
ENSACLG00000007035	1	0.188666	DEG
ENSACLG00000007062	1	0.237472	DEG
ENSACLG00000007089	1	0.301978	DEG
ENSACLG00000007112	1	0.611291	DEG
ENSACLG00000007116	1	0.101871	DEG
ENSACLG00000007125	1	0.101871	DEG
ENSACLG00000007128	1	0.0461978	DEG
ENSACLG00000007155	1	0.113669	DEG
ENSACLG00000007163	1	0.62962	DEG
ENSACLG00000007168	1	0.104723	DEG
ENSACLG00000007231	1	0.412001	DEG
ENSACLG00000007234	1	0.664591	DEG
ENSACLG00000007249	1	1.18343	DEG
ENSACLG00000007267	1	0.227512	DEG
ENSACLG00000007291	1	0.185709	DEG
ENSACLG00000007306	1	0.209331	DEG
ENSACLG00000007332	1	0.582811	DEG
ENSACLG00000007372	1	0.330813	DEG
ENSACLG00000007375	1	1.45345	DEG
ENSACLG00000007433	1	0.667749	DEG
ENSACLG00000007507	1	0.304216	DEG
ENSACLG00000007526	1	0.0493273	DEG
ENSACLG00000007553	1	0.245464	DEG
ENSACLG00000007574	1	0.159031	DEG
ENSACLG00000007587	1	0.282233	DEG
ENSACLG00000007603	1	0.451007	DEG
ENSACLG00000007613	1	0.378884	DEG
ENSACLG00000007614	1	3.5117	DEG
ENSACLG00000007634	1	2.91888	DEG
ENSACLG00000007674	1	0.28588	DEG
ENSACLG00000007699	1	0.315051	DEG
ENSACLG00000007730	1	0.462767	DEG
ENSACLG00000007776	1	0.559198	DEG
ENSACLG00000007808	1	1.1483	DEG
ENSACLG00000007841	1	0.150339	DEG
ENSACLG00000007854	1	0.251814	DEG
ENSACLG00000007859	1	0.058962	DEG
ENSACLG00000007928	1	0.258431	DEG
ENSACLG00000007941	1	0.465678	DEG
ENSACLG00000007944	1	0.567069	DEG
ENSACLG00000008008	1	0.331692	DEG
ENSACLG00000008028	1	0.263987	DEG
ENSACLG00000008041	1	0.472616	DEG
ENSACLG00000008043	1	0.0740299	DEG
ENSACLG00000008059	1	0.093176	DEG
ENSACLG00000008066	1	0.280776	DEG
ENSACLG00000008109	1	0.12655	DEG
ENSACLG00000008136	1	0.0508555	DEG
ENSACLG00000008142	1	0.246687	DEG
ENSACLG00000008185	1	0.105461	DEG
ENSACLG00000008188	1	0.0587784	DEG
ENSACLG00000008193	1	0.451631	DEG
ENSACLG00000008247	1	0.182564	DEG
ENSACLG00000008275	1	0.467072	DEG
ENSACLG00000008295	1	1.10066	DEG
ENSACLG00000008308	1	0.975183	DEG
ENSACLG00000008353	1	0.618473	DEG
ENSACLG00000008360	1	0.244586	DEG
ENSACLG00000008375	1	0.231172	DEG
ENSACLG00000008386	1	0.760601	DEG
ENSACLG00000008444	1	0.292567	DEG
ENSACLG00000008453	1	0.804516	DEG
ENSACLG00000008464	1	0.244746	DEG
ENSACLG00000008469	1	0.0188226	DEG
ENSACLG00000008578	1	0.280762	DEG
ENSACLG00000008591	1	0.353888	DEG
ENSACLG00000008595	1	1.10682	DEG
ENSACLG00000008605	1	0.439028	DEG
ENSACLG00000008612	1	0.0675951	DEG
ENSACLG00000008635	1	0.29579	DEG
ENSACLG00000008671	1	0.0814098	DEG
ENSACLG00000008705	1	0.12327	DEG
ENSACLG00000008723	1	0.550174	DEG
ENSACLG00000008766	1	0.118555	DEG
ENSACLG00000008808	1	0.160353	DEG
ENSACLG00000008814	1	0.154888	DEG
ENSACLG00000008857	1	1.2293	DEG
ENSACLG00000008900	1	0.283717	DEG
ENSACLG00000008914	1	0.936492	DEG
ENSACLG00000008981	1	0.523414	DEG
ENSACLG00000009003	1	0.119086	DEG
ENSACLG00000009027	1	0.196324	DEG
ENSACLG00000009032	1	0.542628	DEG
ENSACLG00000009044	1	0.516129	DEG
ENSACLG00000009055	1	0.238416	DEG
ENSACLG00000009061	1	0.0364214	DEG
ENSACLG00000009065	1	0.0364214	DEG
ENSACLG00000009071	1	0.555983	DEG
ENSACLG00000009072	1	0.0364214	DEG
ENSACLG00000009103	1	0.953206	DEG
ENSACLG00000009134	1	0.0128162	DEG
ENSACLG00000009162	1	0.720617	DEG
ENSACLG00000009185	1	0.156653	DEG
ENSACLG00000009214	1	0.389093	DEG
ENSACLG00000009248	1	0.344012	DEG
ENSACLG00000009257	1	0.181208	DEG
ENSACLG00000009268	1	0.0973635	DEG
ENSACLG00000009334	1	0.305324	DEG
ENSACLG00000009339	1	0.119472	DEG
ENSACLG00000009343	1	0.38639	DEG
ENSACLG00000009365	1	1.39342	DEG
ENSACLG00000009432	1	0.556387	DEG
ENSACLG00000009451	1	0.488572	DEG
ENSACLG00000009456	1	0.989554	DEG
ENSACLG00000009462	1	0.671083	DEG
ENSACLG00000009467	1	0.497958	DEG
ENSACLG00000009473	1	0.0739663	DEG
ENSACLG00000009497	1	0.348495	DEG
ENSACLG00000009520	1	0.384861	DEG
ENSACLG00000009567	1	0.232405	DEG
ENSACLG00000009573	1	0.293535	DEG
ENSACLG00000009588	1	0.911784	DEG
ENSACLG00000009605	1	0.308981	DEG
ENSACLG00000009656	1	0.651976	DEG
ENSACLG00000009676	1	0.171076	DEG
ENSACLG00000009691	1	0.346224	DEG
ENSACLG00000009694	1	0.0174124	DEG
ENSACLG00000009719	1	0.181625	DEG
ENSACLG00000009741	1	0.162809	DEG
ENSACLG00000009747	1	0.304957	DEG
ENSACLG00000009759	1	0.205605	DEG
ENSACLG00000009771	1	0.198863	DEG
ENSACLG00000009775	1	0.105744	DEG
ENSACLG00000009817	1	0.323057	DEG
ENSACLG00000009823	1	0.208624	DEG
ENSACLG00000009826	1	0.363318	DEG
ENSACLG00000009890	1	0.0576952	DEG
ENSACLG00000009916	1	0.291449	DEG
ENSACLG00000009930	1	0.554148	DEG
ENSACLG00000009964	1	0.387436	DEG
ENSACLG00000010055	1	0.231165	DEG
ENSACLG00000010074	1	0.0778263	DEG
ENSACLG00000010084	1	0.922755	DEG
ENSACLG00000010185	1	0.331894	DEG
ENSACLG00000010212	1	0.563757	DEG
ENSACLG00000010301	1	0.293406	DEG
ENSACLG00000010321	1	0.566055	DEG
ENSACLG00000010329	1	0.504432	DEG
ENSACLG00000010346	1	0.702139	DEG
ENSACLG00000010349	1	1.19981	DEG
ENSACLG00000010463	1	0.771093	DEG
ENSACLG00000010486	1	0.151624	DEG
ENSACLG00000010492	1	0.0739983	DEG
ENSACLG00000010518	1	0.236658	DEG
ENSACLG00000010608	1	0.15373	DEG
ENSACLG00000010624	1	0.166927	DEG
ENSACLG00000010635	1	0.682384	DEG
ENSACLG00000010639	1	0.389603	DEG
ENSACLG00000010645	1	0.492143	DEG
ENSACLG00000010697	1	0.375308	DEG
ENSACLG00000010733	1	0.701789	DEG
ENSACLG00000010755	1	0.401394	DEG
ENSACLG00000010763	1	0.0831903	DEG
ENSACLG00000010881	1	0.0582878	DEG
ENSACLG00000010891	1	0.129795	DEG
ENSACLG00000010911	1	0.000203	DEG
ENSACLG00000010933	1	0.134862	DEG
ENSACLG00000010949	1	0.406253	DEG
ENSACLG00000010987	1	0.000203	DEG
ENSACLG00000010988	1	0.658139	DEG
ENSACLG00000011018	1	0.843067	DEG
ENSACLG00000011050	1	0.220465	DEG
ENSACLG00000011075	1	0.557611	DEG
ENSACLG00000011156	1	0.0453275	DEG
ENSACLG00000011180	1	0.245767	DEG
ENSACLG00000011202	1	0.736881	DEG
ENSACLG00000011246	1	0.510695	DEG
ENSACLG00000011249	1	0.432586	DEG
ENSACLG00000011262	1	0.310236	DEG
ENSACLG00000011271	1	0.186091	DEG
ENSACLG00000011287	1	0.49152	DEG
ENSACLG00000011414	1	0.298904	DEG
ENSACLG00000011415	1	0.272851	DEG
ENSACLG00000011419	1	0.688214	DEG
ENSACLG00000011441	1	0.118396	DEG
ENSACLG00000011484	1	0.327811	DEG
ENSACLG00000011562	1	0.110701	DEG
ENSACLG00000011623	1	0.247333	DEG
ENSACLG00000011625	1	0.362295	DEG
ENSACLG00000011661	1	0.264538	DEG
ENSACLG00000011686	1	0.220134	DEG
ENSACLG00000011688	1	0.204666	DEG
ENSACLG00000011726	1	0.717598	DEG
ENSACLG00000011748	1	0.145066	DEG
ENSACLG00000011752	1	0.116307	DEG
ENSACLG00000011763	1	0.374783	DEG
ENSACLG00000011785	1	0.211851	DEG
ENSACLG00000011814	1	0.945018	DEG
ENSACLG00000011854	1	0.276711	DEG
ENSACLG00000011885	1	0.435161	DEG
ENSACLG00000011923	1	0.527548	DEG
ENSACLG00000011940	1	0.177906	DEG
ENSACLG00000011941	1	1.21251	DEG
ENSACLG00000011943	1	0.147038	DEG
ENSACLG00000012018	1	0.311434	DEG
ENSACLG00000012055	1	0.485063	DEG
ENSACLG00000012140	1	1.49729	DEG
ENSACLG00000012148	1	0.174345	DEG
ENSACLG00000012182	1	0.730734	DEG
ENSACLG00000012191	1	0.167923	DEG
ENSACLG00000012196	1	0.0855022	DEG
ENSACLG00000012197	1	0.223888	DEG
ENSACLG00000012209	1	0.147317	DEG
ENSACLG00000012236	1	0.0991059	DEG
ENSACLG00000012292	1	0.376714	DEG
ENSACLG00000012318	1	0.081571	DEG
ENSACLG00000012331	1	0.485505	DEG
ENSACLG00000012351	1	0.263679	DEG
ENSACLG00000012360	1	0.136413	DEG
ENSACLG00000012367	1	0.560872	DEG
ENSACLG00000012371	1	0.39639	DEG
ENSACLG00000012379	1	0.163663	DEG
ENSACLG00000012381	1	0.995135	DEG
ENSACLG00000012563	1	0.335564	DEG
ENSACLG00000012597	1	0.522467	DEG
ENSACLG00000012616	1	0.296519	DEG
ENSACLG00000012670	1	0.258907	DEG
ENSACLG00000012671	1	0.740671	DEG
ENSACLG00000012678	1	0.209704	DEG
ENSACLG00000012772	1	0.513104	DEG
ENSACLG00000012796	1	0.216545	DEG
ENSACLG00000012805	1	0.0960048	DEG
ENSACLG00000012847	1	0.112209	DEG
ENSACLG00000012850	1	0.698286	DEG
ENSACLG00000012872	1	0.735083	DEG
ENSACLG00000012893	1	0.20475	DEG
ENSACLG00000012922	1	0.781507	DEG
ENSACLG00000013000	1	0.611169	DEG
ENSACLG00000013006	1	0.660239	DEG
ENSACLG00000013008	1	0.979073	DEG
ENSACLG00000013048	1	0.420696	DEG
ENSACLG00000013058	1	0.106704	DEG
ENSACLG00000013081	1	0.281838	DEG
ENSACLG00000013102	1	0.187328	DEG
ENSACLG00000013104	1	0.186098	DEG
ENSACLG00000013114	1	0.328919	DEG
ENSACLG00000013144	1	0.195188	DEG
ENSACLG00000013162	1	0.224537	DEG
ENSACLG00000013259	1	0.318444	DEG
ENSACLG00000013268	1	0.239378	DEG
ENSACLG00000013274	1	0.212652	DEG
ENSACLG00000013297	1	0.237395	DEG
ENSACLG00000013312	1	1.45241	DEG
ENSACLG00000013324	1	0.288725	DEG
ENSACLG00000013328	1	0.374587	DEG
ENSACLG00000013343	1	0.112707	DEG
ENSACLG00000013353	1	0.141074	DEG
ENSACLG00000013392	1	0.764328	DEG
ENSACLG00000013449	1	1.39282	DEG
ENSACLG00000013478	1	0.232215	DEG
ENSACLG00000013480	1	1.43959	DEG
ENSACLG00000013486	1	0.120837	DEG
ENSACLG00000013493	1	0.826982	DEG
ENSACLG00000013495	1	0.477703	DEG
ENSACLG00000013522	1	0.495848	DEG
ENSACLG00000013528	1	0.0625062	DEG
ENSACLG00000013548	1	0.207597	DEG
ENSACLG00000013576	1	0.111738	DEG
ENSACLG00000013582	1	0.167133	DEG
ENSACLG00000013584	1	0.0902535	DEG
ENSACLG00000013597	1	0.149629	DEG
ENSACLG00000013610	1	0.151056	DEG
ENSACLG00000013635	1	0.225136	DEG
ENSACLG00000013643	1	0.125011	DEG
ENSACLG00000013717	1	0.142712	DEG
ENSACLG00000013765	1	0.124032	DEG
ENSACLG00000013772	1	0.284982	DEG
ENSACLG00000013784	1	0.533357	DEG
ENSACLG00000013827	1	0.221265	DEG
ENSACLG00000013889	1	0.457591	DEG
ENSACLG00000013911	1	0.240126	DEG
ENSACLG00000013949	1	1.28375	DEG
ENSACLG00000013964	1	0.161679	DEG
ENSACLG00000013986	1	0.0169062	DEG
ENSACLG00000014003	1	0.837177	DEG
ENSACLG00000014043	1	0.231935	DEG
ENSACLG00000014060	1	0.294299	DEG
ENSACLG00000014064	1	0.121213	DEG
ENSACLG00000014066	1	0.203096	DEG
ENSACLG00000014070	1	0.485881	DEG
ENSACLG00000014090	1	0.145978	DEG
ENSACLG00000014128	1	0.0843946	DEG
ENSACLG00000014149	1	0.085623	DEG
ENSACLG00000014211	1	0.163732	DEG
ENSACLG00000014228	1	0.27813	DEG
ENSACLG00000014243	1	0.383904	DEG
ENSACLG00000014264	1	0.259777	DEG
ENSACLG00000014285	1	0.233933	DEG
ENSACLG00000014306	1	0.191164	DEG
ENSACLG00000014327	1	0.0929609	DEG
ENSACLG00000014331	1	0.310897	DEG
ENSACLG00000014364	1	1.06743	DEG
ENSACLG00000014366	1	0.0550606	DEG
ENSACLG00000014393	1	0.229398	DEG
ENSACLG00000014418	1	0.205848	DEG
ENSACLG00000014438	1	0.257946	DEG
ENSACLG00000014454	1	1.03677	DEG
ENSACLG00000014496	1	0.343366	DEG
ENSACLG00000014500	1	0.21342	DEG
ENSACLG00000014534	1	1.00198	DEG
ENSACLG00000014542	1	1.19596	DEG
ENSACLG00000014558	1	0.137454	DEG
ENSACLG00000014571	1	2.17351	DEG
ENSACLG00000014591	1	0.824366	DEG
ENSACLG00000014598	1	0.872223	DEG
ENSACLG00000014704	1	0.216749	DEG
ENSACLG00000014729	1	0.159258	DEG
ENSACLG00000014737	1	1.04415	DEG
ENSACLG00000014758	1	0.192386	DEG
ENSACLG00000014787	1	0.0737693	DEG
ENSACLG00000014824	1	0.0361182	DEG
ENSACLG00000014825	1	0.949781	DEG
ENSACLG00000014841	1	0.228783	DEG
ENSACLG00000014849	1	0.083558	DEG
ENSACLG00000014851	1	0.295251	DEG
ENSACLG00000014863	1	3.74446	DEG
ENSACLG00000014953	1	0.277371	DEG
ENSACLG00000014955	1	0.15132	DEG
ENSACLG00000014974	1	0.103754	DEG
ENSACLG00000015002	1	0.163695	DEG
ENSACLG00000015015	1	0.488164	DEG
ENSACLG00000015045	1	0.318376	DEG
ENSACLG00000015079	1	0.455985	DEG
ENSACLG00000015086	1	0.960846	DEG
ENSACLG00000015091	1	0.189078	DEG
ENSACLG00000015114	1	0.960846	DEG
ENSACLG00000015200	1	0.318376	DEG
ENSACLG00000015243	1	0.115294	DEG
ENSACLG00000015248	1	0.932845	DEG
ENSACLG00000015280	1	0.169611	DEG
ENSACLG00000015282	1	0.557897	DEG
ENSACLG00000015290	1	0.207734	DEG
ENSACLG00000015305	1	0.292468	DEG
ENSACLG00000015330	1	0.246697	DEG
ENSACLG00000015345	1	0.385886	DEG
ENSACLG00000015400	1	0.448114	DEG
ENSACLG00000015408	1	0.100745	DEG
ENSACLG00000015422	1	0.133028	DEG
ENSACLG00000015426	1	2.18385	DEG
ENSACLG00000015456	1	0.295743	DEG
ENSACLG00000015475	1	0.205272	DEG
ENSACLG00000015490	1	0.0973904	DEG
ENSACLG00000015494	1	0.15746	DEG
ENSACLG00000015504	1	0.754138	DEG
ENSACLG00000015540	1	0.201935	DEG
ENSACLG00000015568	1	0.102369	DEG
ENSACLG00000015643	1	0.32697	DEG
ENSACLG00000015645	1	0.408908	DEG
ENSACLG00000015647	1	0.0590015	DEG
ENSACLG00000015655	1	0.00905446	DEG
ENSACLG00000015657	1	0.179663	DEG
ENSACLG00000015668	1	0.159632	DEG
ENSACLG00000015676	1	0.309102	DEG
ENSACLG00000015679	1	0.100931	DEG
ENSACLG00000015741	1	0.0155042	DEG
ENSACLG00000015780	1	0.313379	DEG
ENSACLG00000015795	1	0.429086	DEG
ENSACLG00000015813	1	0.252672	DEG
ENSACLG00000015908	1	0.0419532	DEG
ENSACLG00000015960	1	0.468738	DEG
ENSACLG00000016002	1	0.120393	DEG
ENSACLG00000016030	1	0.420462	DEG
ENSACLG00000016059	1	0.327532	DEG
ENSACLG00000016074	1	0.0925944	DEG
ENSACLG00000016084	1	0.148468	DEG
ENSACLG00000016096	1	0.135193	DEG
ENSACLG00000016207	1	1.18613	DEG
ENSACLG00000016259	1	0.857791	DEG
ENSACLG00000016298	1	0.504709	DEG
ENSACLG00000016303	1	0.155736	DEG
ENSACLG00000016325	1	1.04593	DEG
ENSACLG00000016380	1	0.360614	DEG
ENSACLG00000016418	1	0.285626	DEG
ENSACLG00000016434	1	0.525824	DEG
ENSACLG00000016473	1	0.346198	DEG
ENSACLG00000016486	1	1.11171	DEG
ENSACLG00000016517	1	0.44351	DEG
ENSACLG00000016537	1	0.915359	DEG
ENSACLG00000016637	1	0.271792	DEG
ENSACLG00000016674	1	0.419729	DEG
ENSACLG00000016754	1	0.635838	DEG
ENSACLG00000016807	1	0.246144	DEG
ENSACLG00000016839	1	0.939919	DEG
ENSACLG00000016877	1	0.0529659	DEG
ENSACLG00000016887	1	1.28833	DEG
ENSACLG00000016911	1	0.144745	DEG
ENSACLG00000016929	1	0.13458	DEG
ENSACLG00000016943	1	0.0903904	DEG
ENSACLG00000016947	1	0.678384	DEG
ENSACLG00000016983	1	0.191678	DEG
ENSACLG00000016986	1	1.34729	DEG
ENSACLG00000016993	1	0.794053	DEG
ENSACLG00000017022	1	0.0847316	DEG
ENSACLG00000017051	1	0.321217	DEG
ENSACLG00000017088	1	0.166828	DEG
ENSACLG00000017134	1	0.128254	DEG
ENSACLG00000017162	1	0.174487	DEG
ENSACLG00000017170	1	0.274363	DEG
ENSACLG00000017289	1	0.188382	DEG
ENSACLG00000017309	1	0.897698	DEG
ENSACLG00000017393	1	0.103412	DEG
ENSACLG00000017416	1	1.00365	DEG
ENSACLG00000017426	1	1.11048	DEG
ENSACLG00000017442	1	0.486445	DEG
ENSACLG00000017450	1	0.467902	DEG
ENSACLG00000017472	1	1.97588	DEG
ENSACLG00000017541	1	0.641571	DEG
ENSACLG00000017580	1	0.17989	DEG
ENSACLG00000017596	1	0.192104	DEG
ENSACLG00000017691	1	0.139002	DEG
ENSACLG00000017713	1	0.44407	DEG
ENSACLG00000017746	1	0.273797	DEG
ENSACLG00000017788	1	0.552664	DEG
ENSACLG00000017802	1	0.734091	DEG
ENSACLG00000017825	1	0.27051	DEG
ENSACLG00000017829	1	0.75587	DEG
ENSACLG00000017843	1	0.744519	DEG
ENSACLG00000017863	1	0.0818815	DEG
ENSACLG00000017865	1	0.098486	DEG
ENSACLG00000017885	1	0.741044	DEG
ENSACLG00000017958	1	0.515362	DEG
ENSACLG00000017996	1	0.274969	DEG
ENSACLG00000018025	1	0.71238	DEG
ENSACLG00000018027	1	0.364174	DEG
ENSACLG00000018054	1	0.129347	DEG
ENSACLG00000018093	1	0.119738	DEG
ENSACLG00000018125	1	1.03289	DEG
ENSACLG00000018222	1	0.288937	DEG
ENSACLG00000018316	1	0.283516	DEG
ENSACLG00000018320	1	0.29406	DEG
ENSACLG00000018322	1	0.411297	DEG
ENSACLG00000018345	1	0.806081	DEG
ENSACLG00000018351	1	0.275847	DEG
ENSACLG00000018363	1	0.597668	DEG
ENSACLG00000018370	1	0.152878	DEG
ENSACLG00000018375	1	0.247888	DEG
ENSACLG00000018417	1	0.42489	DEG
ENSACLG00000018423	1	0.117778	DEG
ENSACLG00000018442	1	0.164027	DEG
ENSACLG00000018463	1	0.631134	DEG
ENSACLG00000018466	1	0.390135	DEG
ENSACLG00000018478	1	0.189961	DEG
ENSACLG00000018482	1	0.192445	DEG
ENSACLG00000018504	1	0.0404878	DEG
ENSACLG00000018506	1	0.211828	DEG
ENSACLG00000018530	1	0.936912	DEG
ENSACLG00000018541	1	0.203151	DEG
ENSACLG00000018576	1	0.875631	DEG
ENSACLG00000018585	1	0.0295921	DEG
ENSACLG00000018588	1	0.247147	DEG
ENSACLG00000018589	1	0.102647	DEG
ENSACLG00000018625	1	0.0675605	DEG
ENSACLG00000018639	1	0.134064	DEG
ENSACLG00000018649	1	0.220459	DEG
ENSACLG00000018680	1	0.010175	DEG
ENSACLG00000018703	1	0.1367	DEG
ENSACLG00000018721	1	0.936088	DEG
ENSACLG00000018722	1	0.203151	DEG
ENSACLG00000018738	1	0.120327	DEG
ENSACLG00000018751	1	0.0527121	DEG
ENSACLG00000018775	1	0.0951773	DEG
ENSACLG00000018777	1	0.00662165	DEG
ENSACLG00000018793	1	0.214001	DEG
ENSACLG00000018874	1	0.157101	DEG
ENSACLG00000018881	1	1.31756	DEG
ENSACLG00000018908	1	0.171046	DEG
ENSACLG00000018917	1	0.171046	DEG
ENSACLG00000018930	1	0.278881	DEG
ENSACLG00000018968	1	0.0870605	DEG
ENSACLG00000018972	1	0.849569	DEG
ENSACLG00000018980	1	0.22203	DEG
ENSACLG00000019015	1	0.164095	DEG
ENSACLG00000019027	1	0.191447	DEG
ENSACLG00000019037	1	1.12239	DEG
ENSACLG00000019074	1	0.247496	DEG
ENSACLG00000019122	1	0.0853666	DEG
ENSACLG00000019214	1	0.294416	DEG
ENSACLG00000019262	1	0.216292	DEG
ENSACLG00000019277	1	0.506743	DEG
ENSACLG00000019316	1	0.149121	DEG
ENSACLG00000019323	1	0.106686	DEG
ENSACLG00000019345	1	0.273441	DEG
ENSACLG00000019388	1	0.203993	DEG
ENSACLG00000019421	1	0.689241	DEG
ENSACLG00000019447	1	0.427271	DEG
ENSACLG00000019561	1	0.292029	DEG
ENSACLG00000019570	1	0.171639	DEG
ENSACLG00000019588	1	0.279556	DEG
ENSACLG00000019592	1	0.173798	DEG
ENSACLG00000019597	1	0.162843	DEG
ENSACLG00000019634	1	0.0910191	DEG
ENSACLG00000019640	1	0.161254	DEG
ENSACLG00000019655	1	0.285155	DEG
ENSACLG00000019679	1	0.361271	DEG
ENSACLG00000019697	1	0.0666345	DEG
ENSACLG00000019700	1	0.211683	DEG
ENSACLG00000019704	1	0.0664875	DEG
ENSACLG00000019720	1	0.176311	DEG
ENSACLG00000019730	1	0.267131	DEG
ENSACLG00000019745	1	0.203933	DEG
ENSACLG00000019769	1	0.440421	DEG
ENSACLG00000019856	1	0.157633	DEG
ENSACLG00000019869	1	1.12816	DEG
ENSACLG00000019895	1	1.01787	DEG
ENSACLG00000019927	1	0.526352	DEG
ENSACLG00000019960	1	1.35261	DEG
ENSACLG00000019964	1	0.118489	DEG
ENSACLG00000020014	1	0.533509	DEG
ENSACLG00000020117	1	0.0779188	DEG
ENSACLG00000020124	1	0.255876	DEG
ENSACLG00000020133	1	0.242056	DEG
ENSACLG00000020135	1	0.609369	DEG
ENSACLG00000020141	1	0.183643	DEG
ENSACLG00000020158	1	0.363053	DEG
ENSACLG00000020164	1	0.350509	DEG
ENSACLG00000020168	1	0.0768519	DEG
ENSACLG00000020192	1	0.617623	DEG
ENSACLG00000020212	1	0.752585	DEG
ENSACLG00000020342	1	0.0921493	DEG
ENSACLG00000020352	1	0.275024	DEG
ENSACLG00000020483	1	0.420873	DEG
ENSACLG00000020521	1	0.0624236	DEG
ENSACLG00000020528	1	0.656317	DEG
ENSACLG00000020546	1	0.807994	DEG
ENSACLG00000020557	1	0.225357	DEG
ENSACLG00000020578	1	0.265867	DEG
ENSACLG00000020646	1	1.03858	DEG
ENSACLG00000020649	1	1.01674	DEG
ENSACLG00000020687	1	0.0823172	DEG
ENSACLG00000020714	1	0.108032	DEG
ENSACLG00000020774	1	2.46506	DEG
ENSACLG00000020775	1	0.413958	DEG
ENSACLG00000020780	1	0.161257	DEG
ENSACLG00000020808	1	0.456243	DEG
ENSACLG00000020853	1	0.363183	DEG
ENSACLG00000020866	1	0.21745	DEG
ENSACLG00000020877	1	0.0730548	DEG
ENSACLG00000020911	1	1.26973	DEG
ENSACLG00000020918	1	0.247424	DEG
ENSACLG00000021063	1	0.269739	DEG
ENSACLG00000021080	1	0.0214071	DEG
ENSACLG00000021152	1	0.344788	DEG
ENSACLG00000021186	1	0.437836	DEG
ENSACLG00000021207	1	0.444007	DEG
ENSACLG00000021219	1	0.0916719	DEG
ENSACLG00000021221	1	0.672573	DEG
ENSACLG00000021224	1	0.333979	DEG
ENSACLG00000021229	1	0.296907	DEG
ENSACLG00000021276	1	0.300173	DEG
ENSACLG00000021294	1	0.225809	DEG
ENSACLG00000021336	1	0.366269	DEG
ENSACLG00000021378	1	0.319365	DEG
ENSACLG00000021394	1	0.0751731	DEG
ENSACLG00000021403	1	0.697949	DEG
ENSACLG00000021416	1	0.324089	DEG
ENSACLG00000021448	1	0.0903499	DEG
ENSACLG00000021453	1	0.184713	DEG
ENSACLG00000021471	1	0.35604	DEG
ENSACLG00000021489	1	0.0298198	DEG
ENSACLG00000021541	1	0.204984	DEG
ENSACLG00000021556	1	0.572175	DEG
ENSACLG00000021596	1	0.184713	DEG
ENSACLG00000021612	1	0.149153	DEG
ENSACLG00000021633	1	0.236123	DEG
ENSACLG00000021638	1	0.413525	DEG
ENSACLG00000021640	1	0.05738	DEG
ENSACLG00000021663	1	0.0578974	DEG
ENSACLG00000021665	1	0.13934	DEG
ENSACLG00000021687	1	0.137855	DEG
ENSACLG00000021736	1	0.0723952	DEG
ENSACLG00000021746	1	0.182942	DEG
ENSACLG00000021842	1	0.424442	DEG
ENSACLG00000021853	1	0.363297	DEG
ENSACLG00000021859	1	0.129982	DEG
ENSACLG00000021891	1	0.710571	DEG
ENSACLG00000021905	1	0.354877	DEG
ENSACLG00000021941	1	0.724347	DEG
ENSACLG00000021990	1	0.566212	DEG
ENSACLG00000022011	1	0.137186	DEG
ENSACLG00000022014	1	0.148216	DEG
ENSACLG00000022028	1	0.00382753	DEG
ENSACLG00000022040	1	0.804922	DEG
ENSACLG00000022052	1	0.337117	DEG
ENSACLG00000022112	1	0.0992857	DEG
ENSACLG00000022155	1	0.313348	DEG
ENSACLG00000022196	1	0.157669	DEG
ENSACLG00000022203	1	0.42307	DEG
ENSACLG00000022205	1	0.539497	DEG
ENSACLG00000022216	1	0.267275	DEG
ENSACLG00000022220	1	0.79694	DEG
ENSACLG00000022223	1	0.464445	DEG
ENSACLG00000022296	1	0.492779	DEG
ENSACLG00000022313	1	0.0951865	DEG
ENSACLG00000022315	1	0.284834	DEG
ENSACLG00000022328	1	0.306606	DEG
ENSACLG00000022334	1	0.0364558	DEG
ENSACLG00000022342	1	0.323144	DEG
ENSACLG00000022350	1	0.210704	DEG
ENSACLG00000022391	1	0.197124	DEG
ENSACLG00000022423	1	0.176618	DEG
ENSACLG00000022495	1	0.161983	DEG
ENSACLG00000022513	1	0.289	DEG
ENSACLG00000022525	1	0.14795	DEG
ENSACLG00000022553	1	0.170555	DEG
ENSACLG00000022564	1	0.375416	DEG
ENSACLG00000022583	1	0.833966	DEG
ENSACLG00000022588	1	0.487044	DEG
ENSACLG00000022649	1	0.171011	DEG
ENSACLG00000022665	1	0.251862	DEG
ENSACLG00000022674	1	0.38238	DEG
ENSACLG00000022697	1	0.569813	DEG
ENSACLG00000022787	1	0.082612	DEG
ENSACLG00000022854	1	0.184851	DEG
ENSACLG00000022879	1	0.487044	DEG
ENSACLG00000022900	1	0.0333444	DEG
ENSACLG00000022924	1	0.288948	DEG
ENSACLG00000022979	1	0.38274	DEG
ENSACLG00000023006	1	1.27721	DEG
ENSACLG00000023010	1	0.516998	DEG
ENSACLG00000023054	1	0.139938	DEG
ENSACLG00000023059	1	0.16906	DEG
ENSACLG00000023103	1	0.216781	DEG
ENSACLG00000023117	1	1.12444	DEG
ENSACLG00000023120	1	0.54847	DEG
ENSACLG00000023130	1	0.54847	DEG
ENSACLG00000023148	1	0.218778	DEG
ENSACLG00000023163	1	0.388896	DEG
ENSACLG00000023173	1	0.212081	DEG
ENSACLG00000023192	1	0.118238	DEG
ENSACLG00000023193	1	1.00157	DEG
ENSACLG00000023195	1	0.125566	DEG
ENSACLG00000023204	1	0.285229	DEG
ENSACLG00000023214	1	0.441136	DEG
ENSACLG00000023244	1	0.564041	DEG
ENSACLG00000023276	1	0.0356395	DEG
ENSACLG00000023287	1	0.393822	DEG
ENSACLG00000023314	1	0.254496	DEG
ENSACLG00000023387	1	0.8236	DEG
ENSACLG00000023400	1	1.19851	DEG
ENSACLG00000023446	1	0.251021	DEG
ENSACLG00000023458	1	0.455911	DEG
ENSACLG00000023504	1	0.821132	DEG
ENSACLG00000023522	1	0.141216	DEG
ENSACLG00000023528	1	0.025229	DEG
ENSACLG00000023547	1	0.537264	DEG
ENSACLG00000023552	1	1.22334	DEG
ENSACLG00000023572	1	1.05207	DEG
ENSACLG00000023604	1	0.578847	DEG
ENSACLG00000023617	1	0.216175	DEG
ENSACLG00000023637	1	1.61426	DEG
ENSACLG00000023638	1	0.00506149	DEG
ENSACLG00000023676	1	0.304303	DEG
ENSACLG00000023694	1	0.121822	DEG
ENSACLG00000023695	1	0.0598953	DEG
ENSACLG00000023699	1	0.978708	DEG
ENSACLG00000023714	1	0.562681	DEG
ENSACLG00000023715	1	0.4403	DEG
ENSACLG00000023768	1	0.51192	DEG
ENSACLG00000023770	1	0.286635	DEG
ENSACLG00000023777	1	0.223368	DEG
ENSACLG00000023781	1	0.0623561	DEG
ENSACLG00000023803	1	0.0996752	DEG
ENSACLG00000023812	1	0.317472	DEG
ENSACLG00000023829	1	0.30044	DEG
ENSACLG00000023865	1	0.268015	DEG
ENSACLG00000023886	1	0.0930408	DEG
ENSACLG00000023888	1	0.139518	DEG
ENSACLG00000023896	1	0.188127	DEG
ENSACLG00000023936	1	0.0758105	DEG
ENSACLG00000023939	1	0.858991	DEG
ENSACLG00000023961	1	0.432771	DEG
ENSACLG00000023969	1	1.82608	DEG
ENSACLG00000023985	1	0.0912363	DEG
ENSACLG00000024026	1	0.521135	DEG
ENSACLG00000024031	1	0.395229	DEG
ENSACLG00000024034	1	0.167103	DEG
ENSACLG00000024069	1	0.965669	DEG
ENSACLG00000024096	1	0.551834	DEG
ENSACLG00000024110	1	0.137834	DEG
ENSACLG00000024127	1	0.350396	DEG
ENSACLG00000024142	1	0.0288256	DEG
ENSACLG00000024166	1	0.321976	DEG
ENSACLG00000024186	1	0.173151	DEG
ENSACLG00000024248	1	0.361533	DEG
ENSACLG00000024260	1	0.53315	DEG
ENSACLG00000024261	1	0.5064	DEG
ENSACLG00000024270	1	0.753214	DEG
ENSACLG00000024293	1	0.148055	DEG
ENSACLG00000024328	1	3.103	DEG
ENSACLG00000024345	1	0.118347	DEG
ENSACLG00000024349	1	0.120482	DEG
ENSACLG00000024356	1	0.0893518	DEG
ENSACLG00000024365	1	0.469426	DEG
ENSACLG00000024386	1	0.347954	DEG
ENSACLG00000024411	1	0.14758	DEG
ENSACLG00000024447	1	0.589931	DEG
ENSACLG00000024466	1	0.109149	DEG
ENSACLG00000024476	1	0.618585	DEG
ENSACLG00000024497	1	0.138198	DEG
ENSACLG00000024499	1	0.0698123	DEG
ENSACLG00000024518	1	0.790394	DEG
ENSACLG00000024527	1	0.130033	DEG
ENSACLG00000024545	1	0.0829288	DEG
ENSACLG00000024567	1	0.352279	DEG
ENSACLG00000024575	1	0.241081	DEG
ENSACLG00000024619	1	0.0913343	DEG
ENSACLG00000024628	1	0.225483	DEG
ENSACLG00000024634	1	0.456937	DEG
ENSACLG00000024651	1	0.136368	DEG
ENSACLG00000024667	1	0.778684	DEG
ENSACLG00000024750	1	0.0936075	DEG
ENSACLG00000024755	1	0.0864007	DEG
ENSACLG00000024782	1	0.184974	DEG
ENSACLG00000024801	1	0.115833	DEG
ENSACLG00000024807	1	0.110354	DEG
ENSACLG00000024850	1	0.166134	DEG
ENSACLG00000024861	1	0.231774	DEG
ENSACLG00000024875	1	0.0112965	DEG
ENSACLG00000024894	1	0.680596	DEG
ENSACLG00000024910	1	0.555502	DEG
ENSACLG00000024936	1	0.616498	DEG
ENSACLG00000024997	1	1.72913	DEG
ENSACLG00000025006	1	0.0878674	DEG
ENSACLG00000025031	1	1.1097	DEG
ENSACLG00000025044	1	0.146814	DEG
ENSACLG00000025060	1	0.306481	DEG
ENSACLG00000025114	1	0.12876	DEG
ENSACLG00000025123	1	0.263845	DEG
ENSACLG00000025142	1	0.403356	DEG
ENSACLG00000025157	1	0.509553	DEG
ENSACLG00000025170	1	0.543758	DEG
ENSACLG00000025186	1	0.0793254	DEG
ENSACLG00000025203	1	0.830187	DEG
ENSACLG00000025208	1	0.113144	DEG
ENSACLG00000025209	1	0.142885	DEG
ENSACLG00000025215	1	0.1016	DEG
ENSACLG00000025246	1	0.566325	DEG
ENSACLG00000025259	1	0.0945512	DEG
ENSACLG00000025346	1	0.117096	DEG
ENSACLG00000025373	1	0.258356	DEG
ENSACLG00000025379	1	0.183393	DEG
ENSACLG00000025383	1	0.0836013	DEG
ENSACLG00000025385	1	0.497518	DEG
ENSACLG00000025425	1	0.233699	DEG
ENSACLG00000025434	1	0.293532	DEG
ENSACLG00000025453	1	0.650279	DEG
ENSACLG00000025503	1	0.230646	DEG
ENSACLG00000025521	1	0.548343	DEG
ENSACLG00000025522	1	0.381108	DEG
ENSACLG00000025529	1	0.291125	DEG
ENSACLG00000025553	1	0.123529	DEG
ENSACLG00000025570	1	0.431898	DEG
ENSACLG00000025575	1	0.136919	DEG
ENSACLG00000025577	1	0.147283	DEG
ENSACLG00000025578	1	0.0710067	DEG
ENSACLG00000025586	1	0.661683	DEG
ENSACLG00000025599	1	1.41081	DEG
ENSACLG00000025603	1	0.230833	DEG
ENSACLG00000025604	1	0.183592	DEG
ENSACLG00000025634	1	0.373991	DEG
ENSACLG00000025648	1	0.258739	DEG
ENSACLG00000025652	1	0.228889	DEG
ENSACLG00000025687	1	0.307371	DEG
ENSACLG00000025692	1	0.141938	DEG
ENSACLG00000025695	1	0.643424	DEG
ENSACLG00000025738	1	0.127844	DEG
ENSACLG00000025808	1	0.30918	DEG
ENSACLG00000025812	1	0.514699	DEG
ENSACLG00000025857	1	0.066373	DEG
ENSACLG00000025889	1	0.588827	DEG
ENSACLG00000025948	1	0.47517	DEG
ENSACLG00000025950	1	0.134275	DEG
ENSACLG00000025959	1	0.117994	DEG
ENSACLG00000025999	1	0.865401	DEG
ENSACLG00000026039	1	0.496242	DEG
ENSACLG00000026066	1	0.38969	DEG
ENSACLG00000026078	1	0.483934	DEG
ENSACLG00000026086	1	1.06315	DEG
ENSACLG00000026089	1	0.0415416	DEG
ENSACLG00000026170	1	0.0686125	DEG
ENSACLG00000026171	1	0.10907	DEG
ENSACLG00000026185	1	0.387527	DEG
ENSACLG00000026239	1	0.110853	DEG
ENSACLG00000026249	1	0.193416	DEG
ENSACLG00000026254	1	0.191413	DEG
ENSACLG00000026283	1	0.774493	DEG
ENSACLG00000026469	1	0.114265	DEG
ENSACLG00000026482	1	0.217126	DEG
ENSACLG00000026515	1	0.492597	DEG
ENSACLG00000026516	1	0.528268	DEG
ENSACLG00000026528	1	0.393495	DEG
ENSACLG00000026534	1	0.378363	DEG
ENSACLG00000026557	1	0.0334342	DEG
ENSACLG00000026638	1	0.0980482	DEG
ENSACLG00000026642	1	0.190544	DEG
ENSACLG00000026680	1	0.098876	DEG
ENSACLG00000026701	1	0.49246	DEG
ENSACLG00000026737	1	0.0381675	DEG
ENSACLG00000026767	1	0.220626	DEG
ENSACLG00000026784	1	0.727349	DEG
ENSACLG00000026838	1	0.843342	DEG
ENSACLG00000026891	1	0.139947	DEG
ENSACLG00000026920	1	0.140525	DEG
ENSACLG00000026921	1	0.377057	DEG
ENSACLG00000026946	1	0.463255	DEG
ENSACLG00000026971	1	0.0911498	DEG
ENSACLG00000026973	1	0.428343	DEG
ENSACLG00000026998	1	0.293528	DEG
ENSACLG00000027011	1	0.036297	DEG
ENSACLG00000027039	1	0.59991	DEG
ENSACLG00000027068	1	0.371772	DEG
ENSACLG00000027102	1	0.221737	DEG
ENSACLG00000027118	1	0.0821269	DEG
ENSACLG00000027168	1	0.154642	DEG
ENSACLG00000027175	1	0.352359	DEG
ENSACLG00000027183	1	0.534274	DEG
ENSACLG00000027203	1	0.00390258	DEG
ENSACLG00000027225	1	0.223043	DEG
ENSACLG00000027230	1	0.148734	DEG
ENSACLG00000027299	1	0.277734	DEG
ENSACLG00000027300	1	0.245446	DEG
ENSACLG00000027302	1	0.167635	DEG
ENSACLG00000027337	1	0.109305	DEG
ENSACLG00000027348	1	0.288278	DEG
ENSACLG00000027373	1	0.529842	DEG
ENSACLG00000027405	1	0.444563	DEG
ENSACLG00000027420	1	0.368226	DEG
ENSACLG00000027438	1	0.323176	DEG
ENSACLG00000027460	1	1.13377	DEG
ENSACLG00000027476	1	0.106536	DEG
ENSACLG00000027485	1	0.122879	DEG
ENSACLG00000027505	1	0.267266	DEG
ENSACLG00000027612	1	0.0568056	DEG
ENSACLG00000027624	1	1.24496	DEG
ENSACLG00000027625	1	0.846939	DEG
ENSACLG00000027647	1	0.355758	DEG
ENSACLG00000027685	1	0.133067	DEG
ENSACLG00000027692	1	0.162221	DEG
ENSACLG00000027703	1	0.00942	DEG
ENSACLG00000027729	1	0.191309	DEG
ENSACLG00000027733	1	0.363292	DEG
ENSACLG00000027785	1	0.692457	DEG
ENSACLG00000027795	1	0.316189	DEG
ENSACLG00000027816	1	0.159105	DEG
ENSACLG00000027823	1	0.508357	DEG
ENSACLG00000027825	1	0.190475	DEG
ENSACLG00000027851	1	0.0329402	DEG
ENSACLG00000027862	1	0.0172865	DEG
ENSACLG00000027891	1	0.345291	DEG
ENSACLG00000027903	1	0.038501	DEG
ENSACLG00000027959	1	0.319045	DEG
ENSACLG00000027967	1	0.134772	DEG
ENSACLG00000027972	1	0.498066	DEG
ENSACLG00000003146	1	0.101912	NC
ENSACLG00000026516	1	0.528268	NC
ENSACLG00000000019	2	0.147839	DEG
ENSACLG00000000053	2	0.646063	DEG
ENSACLG00000000074	2	0.267601	DEG
ENSACLG00000000092	2	0.248461	DEG
ENSACLG00000000103	2	0.207822	DEG
ENSACLG00000000109	2	0.396203	DEG
ENSACLG00000000158	2	0.383207	DEG
ENSACLG00000000163	2	0.0367408	DEG
ENSACLG00000000180	2	0.203726	DEG
ENSACLG00000000187	2	0.473702	DEG
ENSACLG00000000199	2	1.0158	DEG
ENSACLG00000000200	2	0.217767	DEG
ENSACLG00000000224	2	0.32486	DEG
ENSACLG00000000279	2	0.1178	DEG
ENSACLG00000000321	2	0.150812	DEG
ENSACLG00000000363	2	0.0801705	DEG
ENSACLG00000000381	2	0.494453	DEG
ENSACLG00000000396	2	0.0175484	DEG
ENSACLG00000000434	2	0.207012	DEG
ENSACLG00000000465	2	0.556741	DEG
ENSACLG00000000481	2	0.343973	DEG
ENSACLG00000000482	2	0.203963	DEG
ENSACLG00000000515	2	0.208082	DEG
ENSACLG00000000524	2	0.373328	DEG
ENSACLG00000000546	2	0.22512	DEG
ENSACLG00000000617	2	0.101854	DEG
ENSACLG00000000675	2	0.477138	DEG
ENSACLG00000000698	2	0.255143	DEG
ENSACLG00000000732	2	0.590813	DEG
ENSACLG00000000773	2	0.221539	DEG
ENSACLG00000000783	2	1.03041	DEG
ENSACLG00000000789	2	0.505245	DEG
ENSACLG00000000793	2	0.235819	DEG
ENSACLG00000000798	2	0.604912	DEG
ENSACLG00000000824	2	0.185592	DEG
ENSACLG00000000845	2	0.321741	DEG
ENSACLG00000000849	2	0.236383	DEG
ENSACLG00000000859	2	0.914331	DEG
ENSACLG00000000915	2	0.0102096	DEG
ENSACLG00000000916	2	0.00776846	DEG
ENSACLG00000000928	2	0.12159	DEG
ENSACLG00000000941	2	0.1575	DEG
ENSACLG00000001033	2	0.329869	DEG
ENSACLG00000001073	2	0.377757	DEG
ENSACLG00000001102	2	0.630448	DEG
ENSACLG00000001158	2	0.233905	DEG
ENSACLG00000001195	2	0.417961	DEG
ENSACLG00000001199	2	0.135685	DEG
ENSACLG00000001248	2	0.417961	DEG
ENSACLG00000001283	2	0.421216	DEG
ENSACLG00000001299	2	0.202302	DEG
ENSACLG00000001312	2	0.735527	DEG
ENSACLG00000001330	2	0.0780715	DEG
ENSACLG00000001346	2	0.326081	DEG
ENSACLG00000001350	2	0.0780715	DEG
ENSACLG00000001377	2	0.475397	DEG
ENSACLG00000001380	2	0.224487	DEG
ENSACLG00000001409	2	0.357792	DEG
ENSACLG00000001444	2	0.582458	DEG
ENSACLG00000001474	2	0.526281	DEG
ENSACLG00000001498	2	0.167411	DEG
ENSACLG00000001509	2	0.252606	DEG
ENSACLG00000001571	2	0.401238	DEG
ENSACLG00000001572	2	0.117864	DEG
ENSACLG00000001575	2	0.449741	DEG
ENSACLG00000001606	2	1.8448	DEG
ENSACLG00000001625	2	0.126142	DEG
ENSACLG00000001645	2	0.421822	DEG
ENSACLG00000001657	2	0.116118	DEG
ENSACLG00000001719	2	0.0852257	DEG
ENSACLG00000001737	2	0.0965346	DEG
ENSACLG00000001740	2	1.04543	DEG
ENSACLG00000001799	2	0.485584	DEG
ENSACLG00000001803	2	0.618183	DEG
ENSACLG00000001810	2	0.370615	DEG
ENSACLG00000001823	2	0.172506	DEG
ENSACLG00000001839	2	0.181796	DEG
ENSACLG00000001851	2	0.697067	DEG
ENSACLG00000001868	2	0.42688	DEG
ENSACLG00000001871	2	0.270716	DEG
ENSACLG00000001905	2	0.403888	DEG
ENSACLG00000001931	2	0.0909893	DEG
ENSACLG00000001940	2	0.0841885	DEG
ENSACLG00000002042	2	0.401333	DEG
ENSACLG00000002107	2	0.140506	DEG
ENSACLG00000002146	2	0.207107	DEG
ENSACLG00000002173	2	0.0576828	DEG
ENSACLG00000002229	2	0.0731388	DEG
ENSACLG00000002243	2	0.12427	DEG
ENSACLG00000002306	2	0.578102	DEG
ENSACLG00000002336	2	0.0225438	DEG
ENSACLG00000002361	2	0.228847	DEG
ENSACLG00000002365	2	0.193119	DEG
ENSACLG00000002379	2	0.593561	DEG
ENSACLG00000002420	2	0.171069	DEG
ENSACLG00000002422	2	0.13898	DEG
ENSACLG00000002435	2	0.110191	DEG
ENSACLG00000002455	2	0.110968	DEG
ENSACLG00000002460	2	0.0793907	DEG
ENSACLG00000002489	2	0.48072	DEG
ENSACLG00000002507	2	1.30049	DEG
ENSACLG00000002524	2	0.112744	DEG
ENSACLG00000002542	2	0.0165874	DEG
ENSACLG00000002577	2	0.0998642	DEG
ENSACLG00000002602	2	0.27134	DEG
ENSACLG00000002603	2	0.19814	DEG
ENSACLG00000002649	2	0.0647868	DEG
ENSACLG00000002677	2	0.219794	DEG
ENSACLG00000002726	2	0.29116	DEG
ENSACLG00000002762	2	0.263664	DEG
ENSACLG00000002771	2	0.938822	DEG
ENSACLG00000002781	2	0.671112	DEG
ENSACLG00000002797	2	0.734943	DEG
ENSACLG00000002815	2	0.263664	DEG
ENSACLG00000002839	2	0.301341	DEG
ENSACLG00000002840	2	0.133081	DEG
ENSACLG00000002886	2	0.159148	DEG
ENSACLG00000002887	2	0.236934	DEG
ENSACLG00000002907	2	0.143268	DEG
ENSACLG00000002965	2	0.869862	DEG
ENSACLG00000002983	2	0.22358	DEG
ENSACLG00000003008	2	0.0611554	DEG
ENSACLG00000003013	2	0.47356	DEG
ENSACLG00000003066	2	0.550052	DEG
ENSACLG00000003069	2	0.78034	DEG
ENSACLG00000003079	2	0.508078	DEG
ENSACLG00000003125	2	0.072147	DEG
ENSACLG00000003139	2	0.366572	DEG
ENSACLG00000003165	2	1.45808	DEG
ENSACLG00000003177	2	0.211721	DEG
ENSACLG00000003184	2	0.22497	DEG
ENSACLG00000003185	2	0.332929	DEG
ENSACLG00000003193	2	0.494983	DEG
ENSACLG00000003196	2	0.175714	DEG
ENSACLG00000003214	2	0.531048	DEG
ENSACLG00000003230	2	1.46727	DEG
ENSACLG00000003237	2	0.128481	DEG
ENSACLG00000003243	2	0.0874189	DEG
ENSACLG00000003248	2	0.684804	DEG
ENSACLG00000003271	2	0.446128	DEG
ENSACLG00000003311	2	0.128376	DEG
ENSACLG00000003333	2	0.614243	DEG
ENSACLG00000003361	2	1.79647	DEG
ENSACLG00000003456	2	0.775278	DEG
ENSACLG00000003476	2	0.998758	DEG
ENSACLG00000003527	2	0.295807	DEG
ENSACLG00000003546	2	0.313451	DEG
ENSACLG00000003560	2	0.50731	DEG
ENSACLG00000003565	2	0.0115974	DEG
ENSACLG00000003574	2	1.07354	DEG
ENSACLG00000003596	2	0.365322	DEG
ENSACLG00000003646	2	0.417687	DEG
ENSACLG00000003657	2	0.257157	DEG
ENSACLG00000003667	2	0.117161	DEG
ENSACLG00000003668	2	0.475929	DEG
ENSACLG00000003669	2	0.133678	DEG
ENSACLG00000003678	2	0.562163	DEG
ENSACLG00000003689	2	0.494349	DEG
ENSACLG00000003703	2	0.126253	DEG
ENSACLG00000003720	2	0.291367	DEG
ENSACLG00000003751	2	0.582856	DEG
ENSACLG00000003758	2	0.0278632	DEG
ENSACLG00000003811	2	0.872472	DEG
ENSACLG00000003818	2	0.646347	DEG
ENSACLG00000003862	2	0.0801109	DEG
ENSACLG00000003871	2	2.80717	DEG
ENSACLG00000003904	2	0.220515	DEG
ENSACLG00000003919	2	0.576586	DEG
ENSACLG00000003920	2	0.176558	DEG
ENSACLG00000003964	2	0.250906	DEG
ENSACLG00000003978	2	0.660766	DEG
ENSACLG00000003990	2	0.11879	DEG
ENSACLG00000004006	2	0.170959	DEG
ENSACLG00000004038	2	0.191424	DEG
ENSACLG00000004047	2	0.184801	DEG
ENSACLG00000004059	2	2.28074	DEG
ENSACLG00000004076	2	0.160308	DEG
ENSACLG00000004090	2	0.0539201	DEG
ENSACLG00000004111	2	0.385443	DEG
ENSACLG00000004135	2	0.208844	DEG
ENSACLG00000004148	2	0.162225	DEG
ENSACLG00000004201	2	0.525812	DEG
ENSACLG00000004214	2	0.405696	DEG
ENSACLG00000004242	2	0.798251	DEG
ENSACLG00000004313	2	0.267552	DEG
ENSACLG00000004324	2	0.48025	DEG
ENSACLG00000004347	2	0.223955	DEG
ENSACLG00000004351	2	0.0711389	DEG
ENSACLG00000004373	2	0.341926	DEG
ENSACLG00000004374	2	0.192976	DEG
ENSACLG00000004380	2	0.559919	DEG
ENSACLG00000004406	2	0.00420027	DEG
ENSACLG00000004408	2	0.572953	DEG
ENSACLG00000004426	2	0.338842	DEG
ENSACLG00000004430	2	0.353598	DEG
ENSACLG00000004445	2	0.577189	DEG
ENSACLG00000004480	2	0.709666	DEG
ENSACLG00000004496	2	0.272871	DEG
ENSACLG00000004507	2	0.0469559	DEG
ENSACLG00000004516	2	0.196725	DEG
ENSACLG00000004518	2	0.484767	DEG
ENSACLG00000004560	2	0.221644	DEG
ENSACLG00000004573	2	0.625745	DEG
ENSACLG00000004592	2	0.311642	DEG
ENSACLG00000004599	2	0.192776	DEG
ENSACLG00000004620	2	0.345941	DEG
ENSACLG00000004633	2	0.211384	DEG
ENSACLG00000004741	2	0.198012	DEG
ENSACLG00000004747	2	1.5512	DEG
ENSACLG00000004782	2	0.474909	DEG
ENSACLG00000004796	2	0.0889813	DEG
ENSACLG00000004852	2	0.23442	DEG
ENSACLG00000004853	2	0.14151	DEG
ENSACLG00000004870	2	0.335583	DEG
ENSACLG00000004883	2	0.292541	DEG
ENSACLG00000004886	2	0.713941	DEG
ENSACLG00000004899	2	0.535868	DEG
ENSACLG00000004943	2	0.163051	DEG
ENSACLG00000004967	2	0.0894426	DEG
ENSACLG00000005029	2	0.790399	DEG
ENSACLG00000005066	2	0.476825	DEG
ENSACLG00000005069	2	0.671268	DEG
ENSACLG00000005124	2	0.732146	DEG
ENSACLG00000005142	2	0.934711	DEG
ENSACLG00000005159	2	0.268541	DEG
ENSACLG00000005162	2	0.239234	DEG
ENSACLG00000005176	2	0.303884	DEG
ENSACLG00000005184	2	0.740147	DEG
ENSACLG00000005206	2	0.173537	DEG
ENSACLG00000005239	2	0.271468	DEG
ENSACLG00000005355	2	0.12131	DEG
ENSACLG00000005357	2	0.494817	DEG
ENSACLG00000005371	2	0.859554	DEG
ENSACLG00000005372	2	0.292777	DEG
ENSACLG00000005377	2	0.281475	DEG
ENSACLG00000005420	2	0.166731	DEG
ENSACLG00000005478	2	0.107668	DEG
ENSACLG00000005510	2	0.534419	DEG
ENSACLG00000005526	2	0.156439	DEG
ENSACLG00000005544	2	0.0945376	DEG
ENSACLG00000005568	2	0.63068	DEG
ENSACLG00000005578	2	0.0901109	DEG
ENSACLG00000005600	2	0.645904	DEG
ENSACLG00000005614	2	0.44715	DEG
ENSACLG00000005673	2	0.297918	DEG
ENSACLG00000005681	2	0.320941	DEG
ENSACLG00000005685	2	0.48516	DEG
ENSACLG00000005687	2	0.0478824	DEG
ENSACLG00000005694	2	0.348478	DEG
ENSACLG00000005696	2	0.322273	DEG
ENSACLG00000005697	2	0.0374979	DEG
ENSACLG00000005700	2	0.165262	DEG
ENSACLG00000005755	2	0.610824	DEG
ENSACLG00000005788	2	0.544251	DEG
ENSACLG00000005789	2	0.400621	DEG
ENSACLG00000005817	2	0.400621	DEG
ENSACLG00000005845	2	0.169267	DEG
ENSACLG00000005854	2	0.208026	DEG
ENSACLG00000005881	2	1.63611	DEG
ENSACLG00000005889	2	0.0634431	DEG
ENSACLG00000005895	2	0.283461	DEG
ENSACLG00000005916	2	0.156607	DEG
ENSACLG00000005982	2	0.0168508	DEG
ENSACLG00000006014	2	0.175373	DEG
ENSACLG00000006045	2	0.424057	DEG
ENSACLG00000006057	2	0.302812	DEG
ENSACLG00000006073	2	0.5785	DEG
ENSACLG00000006083	2	0.371943	DEG
ENSACLG00000006316	2	0.124944	DEG
ENSACLG00000006332	2	1.2067	DEG
ENSACLG00000006382	2	0.465064	DEG
ENSACLG00000006393	2	0.241394	DEG
ENSACLG00000006448	2	0.741162	DEG
ENSACLG00000006472	2	0.199787	DEG
ENSACLG00000006488	2	0.368338	DEG
ENSACLG00000006517	2	0.393687	DEG
ENSACLG00000006527	2	0.0491584	DEG
ENSACLG00000006538	2	0.159374	DEG
ENSACLG00000006543	2	0.159374	DEG
ENSACLG00000006576	2	0.0665104	DEG
ENSACLG00000006642	2	0.636731	DEG
ENSACLG00000006735	2	0.135702	DEG
ENSACLG00000006751	2	0.604428	DEG
ENSACLG00000006785	2	0.482771	DEG
ENSACLG00000006805	2	0.306955	DEG
ENSACLG00000006833	2	0.071798	DEG
ENSACLG00000006855	2	0.561258	DEG
ENSACLG00000006895	2	0.103892	DEG
ENSACLG00000006907	2	0.172153	DEG
ENSACLG00000006958	2	0.463979	DEG
ENSACLG00000006968	2	1.64753	DEG
ENSACLG00000006974	2	0.220366	DEG
ENSACLG00000006981	2	1.87696	DEG
ENSACLG00000007000	2	0.386401	DEG
ENSACLG00000007027	2	0.350758	DEG
ENSACLG00000007030	2	0.223643	DEG
ENSACLG00000007056	2	0.17351	DEG
ENSACLG00000007063	2	0.107999	DEG
ENSACLG00000007075	2	0.109483	DEG
ENSACLG00000007136	2	0.1275	DEG
ENSACLG00000007165	2	0.144087	DEG
ENSACLG00000007182	2	0.168297	DEG
ENSACLG00000007214	2	0.139988	DEG
ENSACLG00000007223	2	0.330381	DEG
ENSACLG00000007276	2	0.291413	DEG
ENSACLG00000007280	2	0.447722	DEG
ENSACLG00000007292	2	0.363234	DEG
ENSACLG00000007311	2	0.240272	DEG
ENSACLG00000007316	2	0.104723	DEG
ENSACLG00000007415	2	0.374299	DEG
ENSACLG00000007455	2	0.81032	DEG
ENSACLG00000007481	2	0.439936	DEG
ENSACLG00000007491	2	0.0664779	DEG
ENSACLG00000007529	2	0.457547	DEG
ENSACLG00000007542	2	0.428065	DEG
ENSACLG00000007552	2	0.585476	DEG
ENSACLG00000007561	2	0.00786424	DEG
ENSACLG00000007567	2	0.193435	DEG
ENSACLG00000007593	2	0.380596	DEG
ENSACLG00000007596	2	0.539688	DEG
ENSACLG00000007693	2	0.0335215	DEG
ENSACLG00000007709	2	0.0587062	DEG
ENSACLG00000007818	2	0.571305	DEG
ENSACLG00000007882	2	0.84452	DEG
ENSACLG00000007885	2	0.269949	DEG
ENSACLG00000007919	2	0.289688	DEG
ENSACLG00000007925	2	0.302875	DEG
ENSACLG00000007962	2	0.316269	DEG
ENSACLG00000008036	2	0.183501	DEG
ENSACLG00000008053	2	0.329055	DEG
ENSACLG00000008062	2	0.147722	DEG
ENSACLG00000008092	2	0.296197	DEG
ENSACLG00000008112	2	0.562448	DEG
ENSACLG00000008132	2	0.332549	DEG
ENSACLG00000008133	2	0.583516	DEG
ENSACLG00000008145	2	0.338141	DEG
ENSACLG00000008152	2	0.191704	DEG
ENSACLG00000008157	2	0.622036	DEG
ENSACLG00000008168	2	0.732853	DEG
ENSACLG00000008176	2	0.661445	DEG
ENSACLG00000008214	2	0.45135	DEG
ENSACLG00000008222	2	0.506486	DEG
ENSACLG00000008245	2	0.288624	DEG
ENSACLG00000008377	2	0.0842667	DEG
ENSACLG00000008416	2	0.374568	DEG
ENSACLG00000008492	2	0.603422	DEG
ENSACLG00000008509	2	0.922265	DEG
ENSACLG00000008517	2	0.0504413	DEG
ENSACLG00000008525	2	0.379985	DEG
ENSACLG00000008532	2	0.433826	DEG
ENSACLG00000008577	2	0.156266	DEG
ENSACLG00000008596	2	0.396024	DEG
ENSACLG00000008645	2	0.522472	DEG
ENSACLG00000008648	2	0.282994	DEG
ENSACLG00000008663	2	0.250152	DEG
ENSACLG00000008693	2	0.243571	DEG
ENSACLG00000008750	2	0.0292118	DEG
ENSACLG00000008760	2	0.163466	DEG
ENSACLG00000008807	2	0.131612	DEG
ENSACLG00000008815	2	0.284858	DEG
ENSACLG00000008829	2	0.00415875	DEG
ENSACLG00000008852	2	0.273853	DEG
ENSACLG00000008856	2	0.236717	DEG
ENSACLG00000008862	2	0.0952266	DEG
ENSACLG00000008888	2	0.253821	DEG
ENSACLG00000008908	2	1.02023	DEG
ENSACLG00000008950	2	0.600643	DEG
ENSACLG00000008956	2	0.0920903	DEG
ENSACLG00000008970	2	0.0326485	DEG
ENSACLG00000008977	2	0.126967	DEG
ENSACLG00000008984	2	0.15825	DEG
ENSACLG00000008999	2	0.231722	DEG
ENSACLG00000009005	2	0.164945	DEG
ENSACLG00000009006	2	0.027067	DEG
ENSACLG00000009020	2	0.100144	DEG
ENSACLG00000009056	2	0.0364214	DEG
ENSACLG00000009060	2	0.693538	DEG
ENSACLG00000009081	2	1.07336	DEG
ENSACLG00000009087	2	0.103093	DEG
ENSACLG00000009200	2	0.490964	DEG
ENSACLG00000009209	2	0.181675	DEG
ENSACLG00000009218	2	0.620782	DEG
ENSACLG00000009221	2	0.325761	DEG
ENSACLG00000009261	2	0.745254	DEG
ENSACLG00000009321	2	0.305324	DEG
ENSACLG00000009330	2	0.743333	DEG
ENSACLG00000009350	2	0.397635	DEG
ENSACLG00000009357	2	0.38639	DEG
ENSACLG00000009371	2	0.88398	DEG
ENSACLG00000009394	2	1.06954	DEG
ENSACLG00000009401	2	0.143682	DEG
ENSACLG00000009443	2	1.21178	DEG
ENSACLG00000009445	2	0.106794	DEG
ENSACLG00000009465	2	0.368306	DEG
ENSACLG00000009513	2	0.422314	DEG
ENSACLG00000009539	2	0.136452	DEG
ENSACLG00000009546	2	0.238326	DEG
ENSACLG00000009554	2	0.0882016	DEG
ENSACLG00000009559	2	0.377735	DEG
ENSACLG00000009570	2	0.691904	DEG
ENSACLG00000009654	2	0.230409	DEG
ENSACLG00000009655	2	0.255327	DEG
ENSACLG00000009661	2	1.32775	DEG
ENSACLG00000009681	2	0.235996	DEG
ENSACLG00000009690	2	0.235996	DEG
ENSACLG00000009709	2	0.792546	DEG
ENSACLG00000009729	2	0.60841	DEG
ENSACLG00000009744	2	0.202738	DEG
ENSACLG00000009783	2	0.348718	DEG
ENSACLG00000009810	2	0.193422	DEG
ENSACLG00000009820	2	0.223638	DEG
ENSACLG00000009822	2	0.194437	DEG
ENSACLG00000009848	2	0.399853	DEG
ENSACLG00000009853	2	0.275021	DEG
ENSACLG00000009869	2	0.215214	DEG
ENSACLG00000009873	2	0.0701744	DEG
ENSACLG00000009874	2	0.788295	DEG
ENSACLG00000009898	2	0.322	DEG
ENSACLG00000009910	2	0.00438459	DEG
ENSACLG00000009926	2	0.102334	DEG
ENSACLG00000009955	2	0.0995906	DEG
ENSACLG00000009984	2	0.375402	DEG
ENSACLG00000010019	2	0.250958	DEG
ENSACLG00000010051	2	0.443032	DEG
ENSACLG00000010125	2	0.461861	DEG
ENSACLG00000010128	2	0.449309	DEG
ENSACLG00000010159	2	0.340494	DEG
ENSACLG00000010168	2	0.264552	DEG
ENSACLG00000010209	2	0.602645	DEG
ENSACLG00000010216	2	0.279339	DEG
ENSACLG00000010221	2	0.0724432	DEG
ENSACLG00000010231	2	0.422323	DEG
ENSACLG00000010244	2	0.70515	DEG
ENSACLG00000010260	2	0.592242	DEG
ENSACLG00000010291	2	0.270989	DEG
ENSACLG00000010332	2	0.555967	DEG
ENSACLG00000010352	2	0.0741558	DEG
ENSACLG00000010365	2	0.441901	DEG
ENSACLG00000010401	2	0.869591	DEG
ENSACLG00000010405	2	0.389493	DEG
ENSACLG00000010508	2	0.0823378	DEG
ENSACLG00000010546	2	0.13325	DEG
ENSACLG00000010590	2	0.0823378	DEG
ENSACLG00000010599	2	1.08724	DEG
ENSACLG00000010631	2	0.0299884	DEG
ENSACLG00000010649	2	0.457538	DEG
ENSACLG00000010713	2	0.678564	DEG
ENSACLG00000010750	2	0.116638	DEG
ENSACLG00000010766	2	0.414839	DEG
ENSACLG00000010811	2	0.310368	DEG
ENSACLG00000010852	2	0.0999146	DEG
ENSACLG00000010882	2	0.318208	DEG
ENSACLG00000010886	2	0.290421	DEG
ENSACLG00000010936	2	0.072646	DEG
ENSACLG00000010937	2	0.233893	DEG
ENSACLG00000010957	2	0.827077	DEG
ENSACLG00000010965	2	1.03833	DEG
ENSACLG00000010984	2	0.293778	DEG
ENSACLG00000010989	2	0.257392	DEG
ENSACLG00000010991	2	0.366907	DEG
ENSACLG00000011015	2	0.608103	DEG
ENSACLG00000011016	2	0.129885	DEG
ENSACLG00000011069	2	0.480781	DEG
ENSACLG00000011087	2	0.207351	DEG
ENSACLG00000011111	2	0.0958049	DEG
ENSACLG00000011115	2	0.378449	DEG
ENSACLG00000011167	2	1.29881	DEG
ENSACLG00000011185	2	0.280452	DEG
ENSACLG00000011248	2	0.121182	DEG
ENSACLG00000011255	2	0.215739	DEG
ENSACLG00000011258	2	0.506958	DEG
ENSACLG00000011260	2	0.636339	DEG
ENSACLG00000011263	2	1.04628	DEG
ENSACLG00000011310	2	0.319961	DEG
ENSACLG00000011362	2	0.298142	DEG
ENSACLG00000011371	2	0.264374	DEG
ENSACLG00000011482	2	0.233283	DEG
ENSACLG00000011502	2	0.452846	DEG
ENSACLG00000011514	2	0.165522	DEG
ENSACLG00000011527	2	0.0959376	DEG
ENSACLG00000011528	2	0.417975	DEG
ENSACLG00000011540	2	0.234433	DEG
ENSACLG00000011544	2	0.608306	DEG
ENSACLG00000011577	2	1.04739	DEG
ENSACLG00000011612	2	0.131517	DEG
ENSACLG00000011776	2	0.400381	DEG
ENSACLG00000011778	2	0.364557	DEG
ENSACLG00000011794	2	0.187863	DEG
ENSACLG00000011839	2	0.113031	DEG
ENSACLG00000011862	2	0.826869	DEG
ENSACLG00000011876	2	0.187399	DEG
ENSACLG00000011880	2	1.09506	DEG
ENSACLG00000011892	2	0.84154	DEG
ENSACLG00000011926	2	0.334536	DEG
ENSACLG00000011942	2	1.06625	DEG
ENSACLG00000011953	2	0.49967	DEG
ENSACLG00000011962	2	0.151574	DEG
ENSACLG00000011989	2	0.474364	DEG
ENSACLG00000011990	2	0.293475	DEG
ENSACLG00000012050	2	0.488134	DEG
ENSACLG00000012091	2	0.0982376	DEG
ENSACLG00000012122	2	0.308056	DEG
ENSACLG00000012127	2	1.77904	DEG
ENSACLG00000012136	2	0.0698315	DEG
ENSACLG00000012166	2	1.49631	DEG
ENSACLG00000012198	2	0.379979	DEG
ENSACLG00000012199	2	0.12095	DEG
ENSACLG00000012252	2	0.319669	DEG
ENSACLG00000012362	2	0.628066	DEG
ENSACLG00000012426	2	0.175577	DEG
ENSACLG00000012470	2	0.0881816	DEG
ENSACLG00000012517	2	0.838629	DEG
ENSACLG00000012543	2	0.24013	DEG
ENSACLG00000012577	2	0.311042	DEG
ENSACLG00000012637	2	0.392403	DEG
ENSACLG00000012673	2	0.0740156	DEG
ENSACLG00000012693	2	0.604665	DEG
ENSACLG00000012738	2	0.146119	DEG
ENSACLG00000012748	2	0.146119	DEG
ENSACLG00000012793	2	0.404578	DEG
ENSACLG00000012802	2	0.347532	DEG
ENSACLG00000012819	2	0.31396	DEG
ENSACLG00000012863	2	0.549891	DEG
ENSACLG00000012882	2	0.402184	DEG
ENSACLG00000012911	2	0.44303	DEG
ENSACLG00000012945	2	0.349631	DEG
ENSACLG00000012953	2	0.384468	DEG
ENSACLG00000012963	2	0.326914	DEG
ENSACLG00000012966	2	0.436482	DEG
ENSACLG00000012992	2	0.224738	DEG
ENSACLG00000013079	2	0.122341	DEG
ENSACLG00000013218	2	0.782249	DEG
ENSACLG00000013222	2	0.0570794	DEG
ENSACLG00000013247	2	0.29008	DEG
ENSACLG00000013257	2	0.107416	DEG
ENSACLG00000013295	2	0.362751	DEG
ENSACLG00000013341	2	0.103583	DEG
ENSACLG00000013422	2	0.951919	DEG
ENSACLG00000013463	2	0.0442602	DEG
ENSACLG00000013497	2	0.22774	DEG
ENSACLG00000013503	2	0.633184	DEG
ENSACLG00000013536	2	0.268709	DEG
ENSACLG00000013591	2	0.0613126	DEG
ENSACLG00000013621	2	0.146394	DEG
ENSACLG00000013689	2	0.0796829	DEG
ENSACLG00000013702	2	0.0798198	DEG
ENSACLG00000013786	2	0.174433	DEG
ENSACLG00000013852	2	0.568731	DEG
ENSACLG00000013906	2	0.792368	DEG
ENSACLG00000013957	2	0.471174	DEG
ENSACLG00000013963	2	0.516576	DEG
ENSACLG00000013991	2	0.715622	DEG
ENSACLG00000014093	2	0.318334	DEG
ENSACLG00000014126	2	1.12488	DEG
ENSACLG00000014136	2	0.068766	DEG
ENSACLG00000014139	2	0.919677	DEG
ENSACLG00000014141	2	0.457591	DEG
ENSACLG00000014187	2	0.29437	DEG
ENSACLG00000014234	2	0.588013	DEG
ENSACLG00000014246	2	0.296718	DEG
ENSACLG00000014275	2	0.248844	DEG
ENSACLG00000014297	2	0.0789172	DEG
ENSACLG00000014361	2	0.310897	DEG
ENSACLG00000014363	2	0.546627	DEG
ENSACLG00000014365	2	0.419462	DEG
ENSACLG00000014385	2	0.153284	DEG
ENSACLG00000014404	2	0.285461	DEG
ENSACLG00000014428	2	0.206951	DEG
ENSACLG00000014511	2	0.343359	DEG
ENSACLG00000014559	2	0.0807253	DEG
ENSACLG00000014563	2	0.354832	DEG
ENSACLG00000014606	2	0.588013	DEG
ENSACLG00000014610	2	0.0275224	DEG
ENSACLG00000014616	2	0.174405	DEG
ENSACLG00000014717	2	1.01284	DEG
ENSACLG00000014726	2	0.104232	DEG
ENSACLG00000014814	2	0.287463	DEG
ENSACLG00000014821	2	0.0834455	DEG
ENSACLG00000014836	2	0.324667	DEG
ENSACLG00000014878	2	0.381491	DEG
ENSACLG00000014909	2	0.292397	DEG
ENSACLG00000014910	2	0.422156	DEG
ENSACLG00000014936	2	0.428188	DEG
ENSACLG00000014957	2	1.15003	DEG
ENSACLG00000015001	2	0.402816	DEG
ENSACLG00000015007	2	0.10086	DEG
ENSACLG00000015008	2	0.227661	DEG
ENSACLG00000015039	2	0.0802231	DEG
ENSACLG00000015147	2	0.0872114	DEG
ENSACLG00000015184	2	0.607994	DEG
ENSACLG00000015247	2	0.541362	DEG
ENSACLG00000015273	2	0.103575	DEG
ENSACLG00000015276	2	0.439379	DEG
ENSACLG00000015329	2	0.0840931	DEG
ENSACLG00000015410	2	0.174523	DEG
ENSACLG00000015439	2	0.0702804	DEG
ENSACLG00000015446	2	0.114546	DEG
ENSACLG00000015448	2	0.222473	DEG
ENSACLG00000015476	2	0.182362	DEG
ENSACLG00000015542	2	0.155015	DEG
ENSACLG00000015544	2	0.236583	DEG
ENSACLG00000015564	2	0.130853	DEG
ENSACLG00000015575	2	0.140565	DEG
ENSACLG00000015581	2	0.0243952	DEG
ENSACLG00000015583	2	0.411024	DEG
ENSACLG00000015603	2	0.473865	DEG
ENSACLG00000015613	2	0.184315	DEG
ENSACLG00000015654	2	0.0411085	DEG
ENSACLG00000015693	2	0.462266	DEG
ENSACLG00000015763	2	0.452449	DEG
ENSACLG00000015785	2	0.408189	DEG
ENSACLG00000015799	2	0.779162	DEG
ENSACLG00000015817	2	0.0802943	DEG
ENSACLG00000015844	2	0.383471	DEG
ENSACLG00000015847	2	0.35595	DEG
ENSACLG00000015874	2	0.064195	DEG
ENSACLG00000015944	2	0.540219	DEG
ENSACLG00000015982	2	0.492754	DEG
ENSACLG00000016066	2	0.79199	DEG
ENSACLG00000016069	2	0.20506	DEG
ENSACLG00000016114	2	0.152029	DEG
ENSACLG00000016188	2	1.1523	DEG
ENSACLG00000016209	2	0.438954	DEG
ENSACLG00000016217	2	0.367547	DEG
ENSACLG00000016223	2	0.655791	DEG
ENSACLG00000016229	2	0.614776	DEG
ENSACLG00000016245	2	0.282519	DEG
ENSACLG00000016301	2	0.548681	DEG
ENSACLG00000016324	2	0.351527	DEG
ENSACLG00000016326	2	1.38429	DEG
ENSACLG00000016346	2	0.323172	DEG
ENSACLG00000016348	2	0.0744477	DEG
ENSACLG00000016357	2	0.381945	DEG
ENSACLG00000016361	2	0.237101	DEG
ENSACLG00000016367	2	0.655143	DEG
ENSACLG00000016388	2	0.216274	DEG
ENSACLG00000016411	2	1.33487	DEG
ENSACLG00000016441	2	0.379574	DEG
ENSACLG00000016442	2	0.870473	DEG
ENSACLG00000016452	2	0.111571	DEG
ENSACLG00000016500	2	0.313107	DEG
ENSACLG00000016503	2	0.00871624	DEG
ENSACLG00000016578	2	0.887215	DEG
ENSACLG00000016599	2	0.393153	DEG
ENSACLG00000016633	2	0.497191	DEG
ENSACLG00000016640	2	0.641582	DEG
ENSACLG00000016666	2	0.424662	DEG
ENSACLG00000016691	2	0.358429	DEG
ENSACLG00000016704	2	0.394949	DEG
ENSACLG00000016733	2	0.49194	DEG
ENSACLG00000016789	2	0.185531	DEG
ENSACLG00000016793	2	0.3659	DEG
ENSACLG00000016915	2	0.551708	DEG
ENSACLG00000016950	2	0.0518933	DEG
ENSACLG00000016954	2	1.54547	DEG
ENSACLG00000016962	2	0.0248754	DEG
ENSACLG00000017040	2	0.176471	DEG
ENSACLG00000017107	2	0.368215	DEG
ENSACLG00000017136	2	0.143756	DEG
ENSACLG00000017203	2	0.119737	DEG
ENSACLG00000017209	2	0.058026	DEG
ENSACLG00000017213	2	0.382997	DEG
ENSACLG00000017223	2	0.25569	DEG
ENSACLG00000017230	2	0.0412851	DEG
ENSACLG00000017247	2	0.0798135	DEG
ENSACLG00000017250	2	0.166903	DEG
ENSACLG00000017251	2	0.572002	DEG
ENSACLG00000017296	2	0.684501	DEG
ENSACLG00000017315	2	0.264482	DEG
ENSACLG00000017323	2	0.221068	DEG
ENSACLG00000017410	2	0.179201	DEG
ENSACLG00000017434	2	0.308434	DEG
ENSACLG00000017446	2	0.678371	DEG
ENSACLG00000017459	2	0.681572	DEG
ENSACLG00000017470	2	0.112969	DEG
ENSACLG00000017495	2	0.759939	DEG
ENSACLG00000017503	2	0.231844	DEG
ENSACLG00000017511	2	0.760294	DEG
ENSACLG00000017516	2	0.416996	DEG
ENSACLG00000017553	2	0.460345	DEG
ENSACLG00000017573	2	0.415165	DEG
ENSACLG00000017582	2	0.329493	DEG
ENSACLG00000017586	2	0.279359	DEG
ENSACLG00000017598	2	0.517794	DEG
ENSACLG00000017624	2	0.580985	DEG
ENSACLG00000017663	2	0.766537	DEG
ENSACLG00000017697	2	0.51797	DEG
ENSACLG00000017714	2	0.319516	DEG
ENSACLG00000017740	2	0.0818109	DEG
ENSACLG00000017747	2	0.0799024	DEG
ENSACLG00000017773	2	0.2971	DEG
ENSACLG00000017784	2	0.604509	DEG
ENSACLG00000017805	2	0.230417	DEG
ENSACLG00000017950	2	0.399068	DEG
ENSACLG00000017991	2	0.214819	DEG
ENSACLG00000018012	2	0.410717	DEG
ENSACLG00000018036	2	0.425933	DEG
ENSACLG00000018037	2	0.555735	DEG
ENSACLG00000018042	2	1.09498	DEG
ENSACLG00000018075	2	0.556662	DEG
ENSACLG00000018144	2	0.512108	DEG
ENSACLG00000018187	2	0.221218	DEG
ENSACLG00000018212	2	0.12967	DEG
ENSACLG00000018216	2	0.218222	DEG
ENSACLG00000018230	2	1.0751	DEG
ENSACLG00000018239	2	0.776864	DEG
ENSACLG00000018249	2	0.14201	DEG
ENSACLG00000018317	2	0.246508	DEG
ENSACLG00000018326	2	0.29406	DEG
ENSACLG00000018335	2	0.14201	DEG
ENSACLG00000018364	2	0.258515	DEG
ENSACLG00000018371	2	0.102721	DEG
ENSACLG00000018378	2	0.778663	DEG
ENSACLG00000018436	2	0.336327	DEG
ENSACLG00000018444	2	0.182089	DEG
ENSACLG00000018450	2	1.15746	DEG
ENSACLG00000018457	2	0.248411	DEG
ENSACLG00000018500	2	0.214339	DEG
ENSACLG00000018577	2	0.115329	DEG
ENSACLG00000018610	2	0.654329	DEG
ENSACLG00000018642	2	0.19114	DEG
ENSACLG00000018668	2	0.470161	DEG
ENSACLG00000018673	2	0.936912	DEG
ENSACLG00000018685	2	0.493826	DEG
ENSACLG00000018696	2	0.118415	DEG
ENSACLG00000018754	2	1.28193	DEG
ENSACLG00000018757	2	1.15452	DEG
ENSACLG00000018766	2	0.389575	DEG
ENSACLG00000018811	2	0.169742	DEG
ENSACLG00000018840	2	0.116359	DEG
ENSACLG00000018858	2	0.197331	DEG
ENSACLG00000018864	2	0.339302	DEG
ENSACLG00000018871	2	0.0484428	DEG
ENSACLG00000018907	2	0.124589	DEG
ENSACLG00000018938	2	0.069782	DEG
ENSACLG00000018939	2	0.461718	DEG
ENSACLG00000018944	2	0.183978	DEG
ENSACLG00000019008	2	0.116277	DEG
ENSACLG00000019033	2	0.122995	DEG
ENSACLG00000019062	2	0.147903	DEG
ENSACLG00000019064	2	0.342289	DEG
ENSACLG00000019087	2	0.0834717	DEG
ENSACLG00000019104	2	0.134608	DEG
ENSACLG00000019125	2	0.225063	DEG
ENSACLG00000019166	2	0.981625	DEG
ENSACLG00000019190	2	0.378138	DEG
ENSACLG00000019263	2	0.53244	DEG
ENSACLG00000019286	2	0.111586	DEG
ENSACLG00000019289	2	0.126998	DEG
ENSACLG00000019300	2	0.267769	DEG
ENSACLG00000019309	2	0.0602891	DEG
ENSACLG00000019340	2	0.450335	DEG
ENSACLG00000019380	2	0.481761	DEG
ENSACLG00000019385	2	1.58921	DEG
ENSACLG00000019422	2	0.172225	DEG
ENSACLG00000019459	2	0.121212	DEG
ENSACLG00000019521	2	0.415711	DEG
ENSACLG00000019556	2	0.135906	DEG
ENSACLG00000019558	2	0.18242	DEG
ENSACLG00000019589	2	0.349369	DEG
ENSACLG00000019695	2	0.0279433	DEG
ENSACLG00000019735	2	0.178244	DEG
ENSACLG00000019755	2	0.0491486	DEG
ENSACLG00000019760	2	0.77487	DEG
ENSACLG00000019771	2	0.202705	DEG
ENSACLG00000019772	2	0.0596503	DEG
ENSACLG00000019834	2	0.0981699	DEG
ENSACLG00000019854	2	0.0725206	DEG
ENSACLG00000019864	2	0.269144	DEG
ENSACLG00000019871	2	0.13772	DEG
ENSACLG00000019887	2	0.676811	DEG
ENSACLG00000019909	2	0.279084	DEG
ENSACLG00000019912	2	0.424938	DEG
ENSACLG00000019918	2	0.229703	DEG
ENSACLG00000019935	2	0.229703	DEG
ENSACLG00000019955	2	0.0321211	DEG
ENSACLG00000019991	2	1.308	DEG
ENSACLG00000020017	2	0.687758	DEG
ENSACLG00000020021	2	0.802685	DEG
ENSACLG00000020042	2	0.594659	DEG
ENSACLG00000020048	2	0.142196	DEG
ENSACLG00000020056	2	0.909321	DEG
ENSACLG00000020072	2	1.91048	DEG
ENSACLG00000020089	2	0.0809723	DEG
ENSACLG00000020096	2	0.114626	DEG
ENSACLG00000020115	2	0.028756	DEG
ENSACLG00000020126	2	0.927197	DEG
ENSACLG00000020159	2	0.10015	DEG
ENSACLG00000020177	2	0.0435783	DEG
ENSACLG00000020206	2	0.210306	DEG
ENSACLG00000020248	2	0.202482	DEG
ENSACLG00000020261	2	0.262209	DEG
ENSACLG00000020358	2	0.197985	DEG
ENSACLG00000020362	2	0.497661	DEG
ENSACLG00000020385	2	0.290302	DEG
ENSACLG00000020404	2	0.156794	DEG
ENSACLG00000020438	2	0.204353	DEG
ENSACLG00000020462	2	0.00317753	DEG
ENSACLG00000020477	2	0.313628	DEG
ENSACLG00000020511	2	0.113762	DEG
ENSACLG00000020569	2	0.210247	DEG
ENSACLG00000020617	2	0.307504	DEG
ENSACLG00000020619	2	0.653254	DEG
ENSACLG00000020661	2	0.145958	DEG
ENSACLG00000020673	2	0.44138	DEG
ENSACLG00000020715	2	1.68435	DEG
ENSACLG00000020720	2	0.086594	DEG
ENSACLG00000020731	2	0.459647	DEG
ENSACLG00000020736	2	0.272848	DEG
ENSACLG00000020790	2	0.833438	DEG
ENSACLG00000020792	2	0.534151	DEG
ENSACLG00000020798	2	0.156313	DEG
ENSACLG00000020823	2	0.183392	DEG
ENSACLG00000020863	2	0.494059	DEG
ENSACLG00000020914	2	0.100122	DEG
ENSACLG00000020919	2	0.160496	DEG
ENSACLG00000020970	2	0.464372	DEG
ENSACLG00000021004	2	0.529348	DEG
ENSACLG00000021023	2	0.342527	DEG
ENSACLG00000021030	2	0.723154	DEG
ENSACLG00000021062	2	0.817606	DEG
ENSACLG00000021064	2	0.588093	DEG
ENSACLG00000021077	2	0.79984	DEG
ENSACLG00000021117	2	0.785926	DEG
ENSACLG00000021130	2	0.301921	DEG
ENSACLG00000021134	2	0.878163	DEG
ENSACLG00000021230	2	0.177175	DEG
ENSACLG00000021233	2	0.202099	DEG
ENSACLG00000021274	2	0.113513	DEG
ENSACLG00000021290	2	0.906454	DEG
ENSACLG00000021333	2	0.0340787	DEG
ENSACLG00000021374	2	0.375585	DEG
ENSACLG00000021376	2	0.240519	DEG
ENSACLG00000021386	2	0.327381	DEG
ENSACLG00000021412	2	0.8462	DEG
ENSACLG00000021415	2	0.104831	DEG
ENSACLG00000021450	2	0.685103	DEG
ENSACLG00000021461	2	2.29868	DEG
ENSACLG00000021463	2	0.293921	DEG
ENSACLG00000021475	2	0.0329166	DEG
ENSACLG00000021477	2	0.309342	DEG
ENSACLG00000021490	2	0.0572063	DEG
ENSACLG00000021499	2	0.0635292	DEG
ENSACLG00000021659	2	0.196703	DEG
ENSACLG00000021680	2	0.50646	DEG
ENSACLG00000021708	2	0.0778374	DEG
ENSACLG00000021720	2	0.638962	DEG
ENSACLG00000021739	2	0.519979	DEG
ENSACLG00000021770	2	0.362338	DEG
ENSACLG00000021818	2	0.269059	DEG
ENSACLG00000021822	2	0.213066	DEG
ENSACLG00000021848	2	0.99912	DEG
ENSACLG00000021900	2	0.0352765	DEG
ENSACLG00000021936	2	0.737412	DEG
ENSACLG00000021989	2	0.383887	DEG
ENSACLG00000022006	2	0.164122	DEG
ENSACLG00000022035	2	0.143485	DEG
ENSACLG00000022077	2	0.0789349	DEG
ENSACLG00000022079	2	0.428969	DEG
ENSACLG00000022097	2	0.124428	DEG
ENSACLG00000022177	2	0.331825	DEG
ENSACLG00000022209	2	0.418993	DEG
ENSACLG00000022248	2	0.209397	DEG
ENSACLG00000022270	2	0.136577	DEG
ENSACLG00000022282	2	0.352065	DEG
ENSACLG00000022318	2	0.206826	DEG
ENSACLG00000022340	2	0.303892	DEG
ENSACLG00000022402	2	0.168109	DEG
ENSACLG00000022404	2	0.343002	DEG
ENSACLG00000022407	2	0.0935715	DEG
ENSACLG00000022442	2	0.0205412	DEG
ENSACLG00000022475	2	0.1855	DEG
ENSACLG00000022494	2	0.195609	DEG
ENSACLG00000022573	2	0.197638	DEG
ENSACLG00000022586	2	0.251652	DEG
ENSACLG00000022591	2	0.310454	DEG
ENSACLG00000022594	2	0.401413	DEG
ENSACLG00000022606	2	0.458569	DEG
ENSACLG00000022630	2	1.00104	DEG
ENSACLG00000022646	2	0.218767	DEG
ENSACLG00000022653	2	0.065279	DEG
ENSACLG00000022731	2	0.425028	DEG
ENSACLG00000022761	2	0.253243	DEG
ENSACLG00000022766	2	0.473515	DEG
ENSACLG00000022861	2	0.244023	DEG
ENSACLG00000022885	2	0.366272	DEG
ENSACLG00000022923	2	0.208896	DEG
ENSACLG00000022927	2	0.58155	DEG
ENSACLG00000022976	2	0.712651	DEG
[truncated: 19,341 more rows]
