# Supplementary material for: Genetic and Developmental Divergence in the Neural Crest Program between Cichlid Fish Species
Source: Mol Biol Evol. 2024 Oct 16;41(11):msae217. doi: 10.1093/molbev/msae217 (PMC11558072; doi:10.1093/molbev/msae217)
Supplement: msae217_Supplementary_Data [file msae217_supplementary_data.zip › Supplementary_Table_8_gProfiler_all_DEGs.xlsx]

## Sheet: pooled
source	term_name	term_id	adjusted_p_value	negative_log10_of_adjusted_p_value	term_size	query_size	intersection_size	effective_domain_size	intersections
GO:BP	actin cytoskeleton organization	GO:0030036	1.26793e-05	4.8969	182	7008	127	14106	ENSACLG00000002677,ENSACLG00000004401,ENSACLG00000005936,ENSACLG00000023001,ENSACLG00000001221,ENSACLG00000002059,ENSACLG00000008700,ENSACLG00000020043,ENSACLG00000000882,ENSACLG00000002439,ENSACLG00000003646,ENSACLG00000003952,ENSACLG00000004292,ENSACLG00000019377,ENSACLG00000024569,ENSACLG00000001001,ENSACLG00000016007,ENSACLG00000017958,ENSACLG00000021885,ENSACLG00000000160,ENSACLG00000000991,…
GO:BP	actin filament-based process	GO:0030029	1.49972e-05	4.82399	184	7008	128	14106	ENSACLG00000002677,ENSACLG00000004401,ENSACLG00000005936,ENSACLG00000023001,ENSACLG00000001221,ENSACLG00000002059,ENSACLG00000008700,ENSACLG00000020043,ENSACLG00000000882,ENSACLG00000002439,ENSACLG00000003646,ENSACLG00000003952,ENSACLG00000004292,ENSACLG00000019377,ENSACLG00000024569,ENSACLG00000001001,ENSACLG00000016007,ENSACLG00000017958,ENSACLG00000021885,ENSACLG00000000160,ENSACLG00000000991,…
GO:BP	ADP catabolic process	GO:0046032	0.0018192	2.74012	43	7008	36	14106	ENSACLG00000023406,ENSACLG00000025753,ENSACLG00000011311,ENSACLG00000008330,ENSACLG00000017912,ENSACLG00000000634,ENSACLG00000018333,ENSACLG00000009790,ENSACLG00000009346,ENSACLG00000024650,ENSACLG00000024702,ENSACLG00000024729,ENSACLG00000012402,ENSACLG00000015525,ENSACLG00000025352,ENSACLG00000010556,ENSACLG00000026267,ENSACLG00000005504,ENSACLG00000024385,ENSACLG00000021276,ENSACLG00000008310,…
GO:BP	ADP metabolic process	GO:0046031	0.000622896	3.20558	45	7008	38	14106	ENSACLG00000021774,ENSACLG00000023406,ENSACLG00000025753,ENSACLG00000011311,ENSACLG00000008330,ENSACLG00000017912,ENSACLG00000000634,ENSACLG00000018333,ENSACLG00000009790,ENSACLG00000009346,ENSACLG00000024650,ENSACLG00000024702,ENSACLG00000024729,ENSACLG00000012402,ENSACLG00000015525,ENSACLG00000021427,ENSACLG00000025352,ENSACLG00000010556,ENSACLG00000026267,ENSACLG00000005504,ENSACLG00000024385,…
GO:BP	ameboidal-type cell migration	GO:0001667	2.85894e-07	6.5438	96	7008	77	14106	ENSACLG00000007475,ENSACLG00000016173,ENSACLG00000017828,ENSACLG00000024549,ENSACLG00000027791,ENSACLG00000012763,ENSACLG00000013458,ENSACLG00000013482,ENSACLG00000022123,ENSACLG00000025123,ENSACLG00000020358,ENSACLG00000002738,ENSACLG00000001505,ENSACLG00000026550,ENSACLG00000012594,ENSACLG00000022166,ENSACLG00000019878,ENSACLG00000027241,ENSACLG00000006652,ENSACLG00000021741,ENSACLG00000002441,…
GO:BP	amide biosynthetic process	GO:0043604	4.23061e-06	5.3736	362	7008	233	14106	ENSACLG00000000724,ENSACLG00000009583,ENSACLG00000015376,ENSACLG00000021001,ENSACLG00000022272,ENSACLG00000022314,ENSACLG00000022765,ENSACLG00000023638,ENSACLG00000027917,ENSACLG00000009322,ENSACLG00000010657,ENSACLG00000019047,ENSACLG00000002661,ENSACLG00000026573,ENSACLG00000027911,ENSACLG00000005434,ENSACLG00000011069,ENSACLG00000015446,ENSACLG00000017104,ENSACLG00000019061,ENSACLG00000026015,…
GO:BP	amide metabolic process	GO:0043603	2.07278e-07	6.68345	431	7008	277	14106	ENSACLG00000000724,ENSACLG00000003338,ENSACLG00000009583,ENSACLG00000015376,ENSACLG00000018557,ENSACLG00000021001,ENSACLG00000022272,ENSACLG00000022314,ENSACLG00000022765,ENSACLG00000023638,ENSACLG00000027917,ENSACLG00000009322,ENSACLG00000010657,ENSACLG00000019047,ENSACLG00000022595,ENSACLG00000002191,ENSACLG00000002661,ENSACLG00000026573,ENSACLG00000027911,ENSACLG00000005434,ENSACLG00000011069,…
GO:BP	amino acid metabolic process	GO:0006520	0.000937348	3.0281	174	7008	117	14106	ENSACLG00000003338,ENSACLG00000004382,ENSACLG00000006833,ENSACLG00000018557,ENSACLG00000022314,ENSACLG00000024554,ENSACLG00000025238,ENSACLG00000002191,ENSACLG00000011442,ENSACLG00000013667,ENSACLG00000026115,ENSACLG00000005434,ENSACLG00000012047,ENSACLG00000004703,ENSACLG00000018601,ENSACLG00000020228,ENSACLG00000000700,ENSACLG00000003086,ENSACLG00000016155,ENSACLG00000014062,ENSACLG00000017656,…
GO:BP	anatomical structure development	GO:0048856	2.89262e-39	38.5387	2456	7008	1524	14106	ENSACLG00000000425,ENSACLG00000000795,ENSACLG00000001059,ENSACLG00000001809,ENSACLG00000002509,ENSACLG00000002592,ENSACLG00000003214,ENSACLG00000003303,ENSACLG00000003338,ENSACLG00000003434,ENSACLG00000003752,ENSACLG00000004065,ENSACLG00000004667,ENSACLG00000006098,ENSACLG00000007475,ENSACLG00000007599,ENSACLG00000008924,ENSACLG00000009140,ENSACLG00000009245,ENSACLG00000011876,ENSACLG00000012182,…
GO:BP	anatomical structure formation involved in morphogenesis	GO:0048646	5.78099e-12	11.238	355	7008	247	14106	ENSACLG00000002592,ENSACLG00000003303,ENSACLG00000007599,ENSACLG00000009140,ENSACLG00000012277,ENSACLG00000012334,ENSACLG00000012360,ENSACLG00000015234,ENSACLG00000017828,ENSACLG00000020019,ENSACLG00000022271,ENSACLG00000023406,ENSACLG00000024549,ENSACLG00000008949,ENSACLG00000009371,ENSACLG00000020562,ENSACLG00000002059,ENSACLG00000008700,ENSACLG00000020043,ENSACLG00000027826,ENSACLG00000001042,…
GO:BP	anatomical structure morphogenesis	GO:0009653	7.95935e-20	19.0991	975	7008	630	14106	ENSACLG00000001059,ENSACLG00000002592,ENSACLG00000003303,ENSACLG00000003752,ENSACLG00000007475,ENSACLG00000007599,ENSACLG00000009140,ENSACLG00000009245,ENSACLG00000012277,ENSACLG00000012334,ENSACLG00000012360,ENSACLG00000015234,ENSACLG00000016173,ENSACLG00000017086,ENSACLG00000017828,ENSACLG00000020019,ENSACLG00000022271,ENSACLG00000023172,ENSACLG00000023406,ENSACLG00000024493,ENSACLG00000024549,…
GO:BP	animal organ development	GO:0048513	1.8645e-25	24.7294	1144	7008	745	14106	ENSACLG00000000425,ENSACLG00000001059,ENSACLG00000001809,ENSACLG00000002592,ENSACLG00000003303,ENSACLG00000003752,ENSACLG00000004065,ENSACLG00000004667,ENSACLG00000007475,ENSACLG00000007599,ENSACLG00000009245,ENSACLG00000011876,ENSACLG00000012277,ENSACLG00000012360,ENSACLG00000015234,ENSACLG00000016173,ENSACLG00000017828,ENSACLG00000020019,ENSACLG00000023172,ENSACLG00000024549,ENSACLG00000025106,…
GO:BP	animal organ morphogenesis	GO:0009887	3.10927e-09	8.50734	334	7008	227	14106	ENSACLG00000003303,ENSACLG00000003752,ENSACLG00000009245,ENSACLG00000012277,ENSACLG00000012360,ENSACLG00000015234,ENSACLG00000016173,ENSACLG00000020019,ENSACLG00000012825,ENSACLG00000015759,ENSACLG00000020043,ENSACLG00000004898,ENSACLG00000021444,ENSACLG00000009240,ENSACLG00000006739,ENSACLG00000008001,ENSACLG00000019192,ENSACLG00000000476,ENSACLG00000003887,ENSACLG00000009681,ENSACLG00000001505,…
GO:BP	anterior/posterior pattern specification	GO:0009952	0.000100101	3.99956	78	7008	61	14106	ENSACLG00000002592,ENSACLG00000003303,ENSACLG00000009140,ENSACLG00000012277,ENSACLG00000008949,ENSACLG00000009371,ENSACLG00000027762,ENSACLG00000003952,ENSACLG00000004319,ENSACLG00000022123,ENSACLG00000026550,ENSACLG00000019521,ENSACLG00000002214,ENSACLG00000007281,ENSACLG00000018817,ENSACLG00000004207,ENSACLG00000022166,ENSACLG00000027611,ENSACLG00000019878,ENSACLG00000016929,ENSACLG00000009732,…
GO:BP	aromatic compound biosynthetic process	GO:0019438	2.24642e-11	10.6485	1543	7008	905	14106	ENSACLG00000000300,ENSACLG00000000724,ENSACLG00000001809,ENSACLG00000004382,ENSACLG00000007206,ENSACLG00000008375,ENSACLG00000011876,ENSACLG00000012277,ENSACLG00000012703,ENSACLG00000014529,ENSACLG00000015234,ENSACLG00000017225,ENSACLG00000019589,ENSACLG00000020275,ENSACLG00000021576,ENSACLG00000021774,ENSACLG00000021890,ENSACLG00000023172,ENSACLG00000024142,ENSACLG00000025048,ENSACLG00000025298,…
GO:BP	ATP metabolic process	GO:0046034	0.00069516	3.15792	71	7008	55	14106	ENSACLG00000000300,ENSACLG00000023406,ENSACLG00000025753,ENSACLG00000026089,ENSACLG00000011311,ENSACLG00000008330,ENSACLG00000017912,ENSACLG00000014043,ENSACLG00000000634,ENSACLG00000018333,ENSACLG00000009790,ENSACLG00000013495,ENSACLG00000009346,ENSACLG00000024650,ENSACLG00000024702,ENSACLG00000024729,ENSACLG00000012402,ENSACLG00000009187,ENSACLG00000011262,ENSACLG00000015525,ENSACLG00000025352,…
GO:BP	blood vessel development	GO:0001568	0.00753158	2.12311	193	7008	125	14106	ENSACLG00000002592,ENSACLG00000007475,ENSACLG00000017828,ENSACLG00000023172,ENSACLG00000024549,ENSACLG00000026937,ENSACLG00000008949,ENSACLG00000009371,ENSACLG00000020562,ENSACLG00000010417,ENSACLG00000001042,ENSACLG00000002717,ENSACLG00000009312,ENSACLG00000009332,ENSACLG00000025123,ENSACLG00000024203,ENSACLG00000003887,ENSACLG00000020338,ENSACLG00000026550,ENSACLG00000026895,ENSACLG00000010723,…
GO:BP	blood vessel morphogenesis	GO:0048514	0.0366159	1.43633	171	7008	110	14106	ENSACLG00000002592,ENSACLG00000007475,ENSACLG00000017828,ENSACLG00000023172,ENSACLG00000024549,ENSACLG00000026937,ENSACLG00000008949,ENSACLG00000009371,ENSACLG00000020562,ENSACLG00000001042,ENSACLG00000002717,ENSACLG00000009312,ENSACLG00000009332,ENSACLG00000025123,ENSACLG00000003887,ENSACLG00000020338,ENSACLG00000026550,ENSACLG00000026895,ENSACLG00000010723,ENSACLG00000018705,ENSACLG00000006360,…
GO:BP	brain development	GO:0007420	2.0794e-05	4.68206	210	7008	143	14106	ENSACLG00000001059,ENSACLG00000002592,ENSACLG00000003303,ENSACLG00000026112,ENSACLG00000012825,ENSACLG00000019047,ENSACLG00000002412,ENSACLG00000010758,ENSACLG00000027762,ENSACLG00000003952,ENSACLG00000017104,ENSACLG00000017768,ENSACLG00000022123,ENSACLG00000025123,ENSACLG00000011862,ENSACLG00000008063,ENSACLG00000008090,ENSACLG00000012214,ENSACLG00000007830,ENSACLG00000016598,ENSACLG00000026550,…
GO:BP	camera-type eye development	GO:0043010	0.0248895	1.60398	184	7008	118	14106	ENSACLG00000001809,ENSACLG00000003303,ENSACLG00000003752,ENSACLG00000007475,ENSACLG00000012360,ENSACLG00000019273,ENSACLG00000004747,ENSACLG00000011752,ENSACLG00000011988,ENSACLG00000023494,ENSACLG00000024955,ENSACLG00000019714,ENSACLG00000025174,ENSACLG00000004010,ENSACLG00000004845,ENSACLG00000000548,ENSACLG00000001623,ENSACLG00000024802,ENSACLG00000016662,ENSACLG00000001127,ENSACLG00000020157,…
GO:BP	carbohydrate catabolic process	GO:0016052	0.000395875	3.40244	52	7008	43	14106	ENSACLG00000023406,ENSACLG00000023863,ENSACLG00000025753,ENSACLG00000011311,ENSACLG00000008330,ENSACLG00000017912,ENSACLG00000000634,ENSACLG00000018333,ENSACLG00000009790,ENSACLG00000009346,ENSACLG00000024650,ENSACLG00000024702,ENSACLG00000024729,ENSACLG00000001151,ENSACLG00000012402,ENSACLG00000000277,ENSACLG00000015525,ENSACLG00000025352,ENSACLG00000010556,ENSACLG00000026267,ENSACLG00000005504,…
GO:BP	carbohydrate derivative biosynthetic process	GO:1901137	0.000222969	3.65175	374	7008	233	14106	ENSACLG00000000300,ENSACLG00000000724,ENSACLG00000008148,ENSACLG00000021774,ENSACLG00000021890,ENSACLG00000026437,ENSACLG00000027485,ENSACLG00000027849,ENSACLG00000010390,ENSACLG00000020028,ENSACLG00000020617,ENSACLG00000028000,ENSACLG00000011442,ENSACLG00000015759,ENSACLG00000024393,ENSACLG00000024571,ENSACLG00000025847,ENSACLG00000026089,ENSACLG00000001551,ENSACLG00000004898,ENSACLG00000006331,…
GO:BP	carbohydrate derivative metabolic process	GO:1901135	9.34872e-11	10.0292	533	7008	347	14106	ENSACLG00000000300,ENSACLG00000000724,ENSACLG00000008148,ENSACLG00000016825,ENSACLG00000018557,ENSACLG00000021774,ENSACLG00000021890,ENSACLG00000023406,ENSACLG00000026437,ENSACLG00000027485,ENSACLG00000027849,ENSACLG00000010390,ENSACLG00000020028,ENSACLG00000020617,ENSACLG00000022595,ENSACLG00000028000,ENSACLG00000010329,ENSACLG00000011442,ENSACLG00000011889,ENSACLG00000015759,ENSACLG00000023863,…
GO:BP	carbohydrate metabolic process	GO:0005975	6.76771e-07	6.16956	269	7008	182	14106	ENSACLG00000002284,ENSACLG00000005926,ENSACLG00000012543,ENSACLG00000014584,ENSACLG00000014630,ENSACLG00000016825,ENSACLG00000017213,ENSACLG00000020847,ENSACLG00000023406,ENSACLG00000027007,ENSACLG00000007549,ENSACLG00000019567,ENSACLG00000022114,ENSACLG00000010329,ENSACLG00000023863,ENSACLG00000025753,ENSACLG00000027391,ENSACLG00000027912,ENSACLG00000000357,ENSACLG00000000374,ENSACLG00000005715,…
GO:BP	carbohydrate phosphorylation	GO:0046835	0.0170989	1.76703	19	7008	18	14106	ENSACLG00000011311,ENSACLG00000008330,ENSACLG00000015065,ENSACLG00000009790,ENSACLG00000025352,ENSACLG00000002486,ENSACLG00000019507,ENSACLG00000008310,ENSACLG00000003821,ENSACLG00000002920,ENSACLG00000000901,ENSACLG00000010126,ENSACLG00000016993,ENSACLG00000019236,ENSACLG00000009703,ENSACLG00000001735,ENSACLG00000020511,ENSACLG00000024396
GO:BP	carboxylic acid metabolic process	GO:0019752	2.38521e-13	12.6225	316	7008	227	14106	ENSACLG00000000724,ENSACLG00000001291,ENSACLG00000002635,ENSACLG00000003338,ENSACLG00000004382,ENSACLG00000006833,ENSACLG00000018557,ENSACLG00000020522,ENSACLG00000020847,ENSACLG00000023406,ENSACLG00000024554,ENSACLG00000025238,ENSACLG00000027920,ENSACLG00000012462,ENSACLG00000012513,ENSACLG00000012569,ENSACLG00000012596,ENSACLG00000013801,ENSACLG00000022114,ENSACLG00000022595,ENSACLG00000001856,…
GO:BP	cartilage development	GO:0051216	0.00086981	3.06058	92	7008	68	14106	ENSACLG00000016173,ENSACLG00000002212,ENSACLG00000015759,ENSACLG00000004898,ENSACLG00000021885,ENSACLG00000001505,ENSACLG00000026550,ENSACLG00000014828,ENSACLG00000017872,ENSACLG00000020278,ENSACLG00000008966,ENSACLG00000014818,ENSACLG00000020157,ENSACLG00000004593,ENSACLG00000019878,ENSACLG00000020126,ENSACLG00000026947,ENSACLG00000018106,ENSACLG00000020346,ENSACLG00000023928,ENSACLG00000006926,…
GO:BP	catabolic process	GO:0009056	0.0265028	1.57671	600	7008	345	14106	ENSACLG00000003338,ENSACLG00000012639,ENSACLG00000018557,ENSACLG00000019371,ENSACLG00000022712,ENSACLG00000023406,ENSACLG00000024554,ENSACLG00000025401,ENSACLG00000025417,ENSACLG00000027734,ENSACLG00000027914,ENSACLG00000004351,ENSACLG00000008141,ENSACLG00000013801,ENSACLG00000001499,ENSACLG00000002191,ENSACLG00000002212,ENSACLG00000009736,ENSACLG00000010329,ENSACLG00000012409,ENSACLG00000023863,…
GO:BP	cell development	GO:0048468	8.7129e-15	14.0598	807	7008	517	14106	ENSACLG00000001809,ENSACLG00000003338,ENSACLG00000003752,ENSACLG00000007475,ENSACLG00000007599,ENSACLG00000011876,ENSACLG00000016173,ENSACLG00000017086,ENSACLG00000020586,ENSACLG00000021774,ENSACLG00000023172,ENSACLG00000024493,ENSACLG00000024549,ENSACLG00000025106,ENSACLG00000025937,ENSACLG00000026112,ENSACLG00000026556,ENSACLG00000026742,ENSACLG00000027721,ENSACLG00000027862,ENSACLG00000027907,…
GO:BP	cell differentiation	GO:0030154	7.23141e-20	19.1408	1026	7008	659	14106	ENSACLG00000001809,ENSACLG00000003214,ENSACLG00000003338,ENSACLG00000003752,ENSACLG00000004701,ENSACLG00000006098,ENSACLG00000007475,ENSACLG00000007599,ENSACLG00000011876,ENSACLG00000012334,ENSACLG00000015234,ENSACLG00000016173,ENSACLG00000017086,ENSACLG00000017828,ENSACLG00000020019,ENSACLG00000020586,ENSACLG00000021215,ENSACLG00000021774,ENSACLG00000023172,ENSACLG00000023406,ENSACLG00000024493,…
GO:BP	cell migration	GO:0016477	0.0275121	1.56048	243	7008	151	14106	ENSACLG00000002677,ENSACLG00000003303,ENSACLG00000007475,ENSACLG00000016173,ENSACLG00000017828,ENSACLG00000024549,ENSACLG00000027791,ENSACLG00000011419,ENSACLG00000012008,ENSACLG00000014455,ENSACLG00000024938,ENSACLG00000027762,ENSACLG00000012763,ENSACLG00000013458,ENSACLG00000013482,ENSACLG00000013625,ENSACLG00000022123,ENSACLG00000025123,ENSACLG00000026656,ENSACLG00000001001,ENSACLG00000019136,…
GO:BP	cell migration involved in gastrulation	GO:0042074	0.00171285	2.76628	40	7008	34	14106	ENSACLG00000027791,ENSACLG00000012763,ENSACLG00000013458,ENSACLG00000025123,ENSACLG00000020358,ENSACLG00000026550,ENSACLG00000012594,ENSACLG00000022166,ENSACLG00000019878,ENSACLG00000002441,ENSACLG00000008160,ENSACLG00000026461,ENSACLG00000005330,ENSACLG00000020860,ENSACLG00000026515,ENSACLG00000001128,ENSACLG00000022871,ENSACLG00000009016,ENSACLG00000009512,ENSACLG00000021104,ENSACLG00000003717,…
GO:BP	cell surface receptor signaling pathway	GO:0007166	8.26225e-07	6.0829	767	7008	461	14106	ENSACLG00000002447,ENSACLG00000004372,ENSACLG00000007599,ENSACLG00000012334,ENSACLG00000014529,ENSACLG00000016173,ENSACLG00000017828,ENSACLG00000023172,ENSACLG00000025298,ENSACLG00000025706,ENSACLG00000026556,ENSACLG00000026742,ENSACLG00000026908,ENSACLG00000027108,ENSACLG00000027734,ENSACLG00000007585,ENSACLG00000007628,ENSACLG00000008110,ENSACLG00000008421,ENSACLG00000009031,ENSACLG00000009120,…
GO:BP	cellular anatomical entity morphogenesis	GO:0032989	0.0150578	1.82224	225	7008	142	14106	ENSACLG00000017086,ENSACLG00000024493,ENSACLG00000024549,ENSACLG00000026742,ENSACLG00000027721,ENSACLG00000002059,ENSACLG00000002412,ENSACLG00000008700,ENSACLG00000020043,ENSACLG00000020196,ENSACLG00000022737,ENSACLG00000027544,ENSACLG00000017051,ENSACLG00000018488,ENSACLG00000019377,ENSACLG00000025123,ENSACLG00000027041,ENSACLG00000012769,ENSACLG00000018849,ENSACLG00000018905,ENSACLG00000001001,…
GO:BP	cellular catabolic process	GO:0044248	0.0203733	1.69094	378	7008	226	14106	ENSACLG00000003338,ENSACLG00000012639,ENSACLG00000018557,ENSACLG00000019371,ENSACLG00000023406,ENSACLG00000024554,ENSACLG00000025401,ENSACLG00000025417,ENSACLG00000027734,ENSACLG00000027914,ENSACLG00000004351,ENSACLG00000013801,ENSACLG00000001499,ENSACLG00000002191,ENSACLG00000002212,ENSACLG00000009736,ENSACLG00000025753,ENSACLG00000026115,ENSACLG00000026971,ENSACLG00000027078,ENSACLG00000003234,…
GO:BP	cellular component assembly involved in morphogenesis	GO:0010927	0.0419421	1.37735	34	7008	28	14106	ENSACLG00000002059,ENSACLG00000008700,ENSACLG00000020043,ENSACLG00000019377,ENSACLG00000001001,ENSACLG00000004010,ENSACLG00000015559,ENSACLG00000023632,ENSACLG00000016929,ENSACLG00000023375,ENSACLG00000015686,ENSACLG00000023290,ENSACLG00000001322,ENSACLG00000004494,ENSACLG00000003141,ENSACLG00000011036,ENSACLG00000001727,ENSACLG00000013797,ENSACLG00000026171,ENSACLG00000023556,ENSACLG00000013717,…
GO:BP	cellular developmental process	GO:0048869	5.45211e-20	19.2634	1027	7008	660	14106	ENSACLG00000001809,ENSACLG00000003214,ENSACLG00000003338,ENSACLG00000003752,ENSACLG00000004701,ENSACLG00000006098,ENSACLG00000007475,ENSACLG00000007599,ENSACLG00000011876,ENSACLG00000012334,ENSACLG00000015234,ENSACLG00000016173,ENSACLG00000017086,ENSACLG00000017828,ENSACLG00000020019,ENSACLG00000020586,ENSACLG00000021215,ENSACLG00000021774,ENSACLG00000023172,ENSACLG00000023406,ENSACLG00000024493,…
GO:BP	cellular lipid metabolic process	GO:0044255	0.000767508	3.11492	362	7008	224	14106	ENSACLG00000012639,ENSACLG00000020522,ENSACLG00000022285,ENSACLG00000025651,ENSACLG00000027920,ENSACLG00000010390,ENSACLG00000012462,ENSACLG00000012513,ENSACLG00000012569,ENSACLG00000012596,ENSACLG00000013639,ENSACLG00000013801,ENSACLG00000016224,ENSACLG00000023416,ENSACLG00000005378,ENSACLG00000009736,ENSACLG00000024048,ENSACLG00000026626,ENSACLG00000026971,ENSACLG00000003234,ENSACLG00000009918,…
GO:BP	cellular modified amino acid metabolic process	GO:0006575	0.0411846	1.38526	59	7008	44	14106	ENSACLG00000004382,ENSACLG00000023294,ENSACLG00000023593,ENSACLG00000025651,ENSACLG00000002661,ENSACLG00000013398,ENSACLG00000009069,ENSACLG00000011987,ENSACLG00000006601,ENSACLG00000004114,ENSACLG00000013874,ENSACLG00000026137,ENSACLG00000003593,ENSACLG00000023395,ENSACLG00000010606,ENSACLG00000003506,ENSACLG00000010311,ENSACLG00000010356,ENSACLG00000009057,ENSACLG00000019953,ENSACLG00000001404,…
GO:BP	cellular nitrogen compound biosynthetic process	GO:0044271	7.69697e-18	17.1137	1891	7008	1126	14106	ENSACLG00000000300,ENSACLG00000000724,ENSACLG00000001809,ENSACLG00000004382,ENSACLG00000007206,ENSACLG00000008375,ENSACLG00000009583,ENSACLG00000011876,ENSACLG00000012277,ENSACLG00000012703,ENSACLG00000014529,ENSACLG00000015234,ENSACLG00000015376,ENSACLG00000017225,ENSACLG00000019589,ENSACLG00000020275,ENSACLG00000021001,ENSACLG00000021576,ENSACLG00000021774,ENSACLG00000021890,ENSACLG00000022272,…
GO:BP	cellular response to growth factor stimulus	GO:0071363	0.00248001	2.60555	92	7008	67	14106	ENSACLG00000012334,ENSACLG00000014529,ENSACLG00000025298,ENSACLG00000014355,ENSACLG00000016303,ENSACLG00000027320,ENSACLG00000019566,ENSACLG00000020278,ENSACLG00000002104,ENSACLG00000004845,ENSACLG00000009587,ENSACLG00000022166,ENSACLG00000011527,ENSACLG00000026248,ENSACLG00000027611,ENSACLG00000017558,ENSACLG00000017040,ENSACLG00000009112,ENSACLG00000020126,ENSACLG00000023553,ENSACLG00000013491,…
GO:BP	central nervous system development	GO:0007417	2.64294e-07	6.57791	284	7008	192	14106	ENSACLG00000001059,ENSACLG00000002592,ENSACLG00000003303,ENSACLG00000011876,ENSACLG00000026112,ENSACLG00000026469,ENSACLG00000009371,ENSACLG00000012825,ENSACLG00000019047,ENSACLG00000002412,ENSACLG00000010758,ENSACLG00000014003,ENSACLG00000027762,ENSACLG00000003952,ENSACLG00000017104,ENSACLG00000017768,ENSACLG00000022123,ENSACLG00000025123,ENSACLG00000011862,ENSACLG00000021083,ENSACLG00000008063,…
GO:BP	central nervous system neuron differentiation	GO:0021953	0.029237	1.53407	49	7008	38	14106	ENSACLG00000011876,ENSACLG00000026112,ENSACLG00000009371,ENSACLG00000022123,ENSACLG00000021083,ENSACLG00000018705,ENSACLG00000017272,ENSACLG00000009083,ENSACLG00000007887,ENSACLG00000018659,ENSACLG00000007545,ENSACLG00000025670,ENSACLG00000003045,ENSACLG00000015481,ENSACLG00000019087,ENSACLG00000013447,ENSACLG00000006668,ENSACLG00000012614,ENSACLG00000008714,ENSACLG00000005720,ENSACLG00000026319,…
GO:BP	chordate embryonic development	GO:0043009	1.25695e-08	7.90068	216	7008	155	14106	ENSACLG00000001059,ENSACLG00000002592,ENSACLG00000003214,ENSACLG00000003303,ENSACLG00000007599,ENSACLG00000009140,ENSACLG00000016173,ENSACLG00000021370,ENSACLG00000022271,ENSACLG00000027739,ENSACLG00000027917,ENSACLG00000008949,ENSACLG00000009371,ENSACLG00000019047,ENSACLG00000015759,ENSACLG00000003952,ENSACLG00000004319,ENSACLG00000004898,ENSACLG00000016492,ENSACLG00000017104,ENSACLG00000022123,…
GO:BP	circulatory system development	GO:0072359	8.10603e-07	6.09119	419	7008	268	14106	ENSACLG00000002592,ENSACLG00000003303,ENSACLG00000007475,ENSACLG00000007599,ENSACLG00000012360,ENSACLG00000017828,ENSACLG00000023172,ENSACLG00000024549,ENSACLG00000026937,ENSACLG00000027819,ENSACLG00000008949,ENSACLG00000009371,ENSACLG00000012008,ENSACLG00000020562,ENSACLG00000002059,ENSACLG00000010417,ENSACLG00000020043,ENSACLG00000027762,ENSACLG00000001042,ENSACLG00000002717,ENSACLG00000009312,…
GO:BP	connective tissue development	GO:0061448	0.0038534	2.41416	96	7008	69	14106	ENSACLG00000016173,ENSACLG00000002212,ENSACLG00000015759,ENSACLG00000004898,ENSACLG00000021885,ENSACLG00000001505,ENSACLG00000026550,ENSACLG00000014828,ENSACLG00000017872,ENSACLG00000020278,ENSACLG00000008966,ENSACLG00000014818,ENSACLG00000020157,ENSACLG00000004593,ENSACLG00000019878,ENSACLG00000020126,ENSACLG00000026947,ENSACLG00000018106,ENSACLG00000020346,ENSACLG00000023928,ENSACLG00000006926,…
GO:BP	convergent extension	GO:0060026	7.3089e-05	4.13615	73	7008	58	14106	ENSACLG00000003303,ENSACLG00000018897,ENSACLG00000011862,ENSACLG00000019192,ENSACLG00000027320,ENSACLG00000026550,ENSACLG00000007683,ENSACLG00000022166,ENSACLG00000004557,ENSACLG00000022746,ENSACLG00000013282,ENSACLG00000019878,ENSACLG00000015110,ENSACLG00000017558,ENSACLG00000020689,ENSACLG00000009925,ENSACLG00000017429,ENSACLG00000027679,ENSACLG00000025520,ENSACLG00000026947,ENSACLG00000002441,…
GO:BP	cytoskeleton organization	GO:0007010	8.35169e-09	8.07823	343	7008	231	14106	ENSACLG00000002677,ENSACLG00000004401,ENSACLG00000004701,ENSACLG00000005936,ENSACLG00000023001,ENSACLG00000025424,ENSACLG00000027739,ENSACLG00000011963,ENSACLG00000001221,ENSACLG00000002059,ENSACLG00000008700,ENSACLG00000012376,ENSACLG00000020043,ENSACLG00000022210,ENSACLG00000022579,ENSACLG00000000882,ENSACLG00000002439,ENSACLG00000003646,ENSACLG00000003952,ENSACLG00000004292,ENSACLG00000004554,…
GO:BP	developmental growth	GO:0048589	0.000720893	3.14213	153	7008	105	14106	ENSACLG00000002592,ENSACLG00000007475,ENSACLG00000012334,ENSACLG00000016173,ENSACLG00000022271,ENSACLG00000010417,ENSACLG00000022737,ENSACLG00000000158,ENSACLG00000022123,ENSACLG00000027041,ENSACLG00000016803,ENSACLG00000019192,ENSACLG00000001568,ENSACLG00000016598,ENSACLG00000026550,ENSACLG00000003824,ENSACLG00000017872,ENSACLG00000010897,ENSACLG00000011327,ENSACLG00000017272,ENSACLG00000005389,…
GO:BP	developmental process	GO:0032502	1.03028e-38	37.987	2513	7008	1553	14106	ENSACLG00000000425,ENSACLG00000000795,ENSACLG00000001059,ENSACLG00000001809,ENSACLG00000002509,ENSACLG00000002592,ENSACLG00000003214,ENSACLG00000003303,ENSACLG00000003338,ENSACLG00000003434,ENSACLG00000003752,ENSACLG00000004065,ENSACLG00000004667,ENSACLG00000004701,ENSACLG00000006098,ENSACLG00000007475,ENSACLG00000007599,ENSACLG00000008924,ENSACLG00000009140,ENSACLG00000009245,ENSACLG00000011876,…
GO:BP	DNA-templated transcription	GO:0006351	1.89627e-06	5.7221	1269	7008	729	14106	ENSACLG00000001809,ENSACLG00000007206,ENSACLG00000008375,ENSACLG00000011876,ENSACLG00000012277,ENSACLG00000012703,ENSACLG00000014529,ENSACLG00000015234,ENSACLG00000017225,ENSACLG00000021576,ENSACLG00000023172,ENSACLG00000024142,ENSACLG00000025048,ENSACLG00000025298,ENSACLG00000026112,ENSACLG00000026270,ENSACLG00000027017,ENSACLG00000027039,ENSACLG00000027363,ENSACLG00000027394,ENSACLG00000000790,…
GO:BP	embryo development	GO:0009790	1.36852e-20	19.8637	527	7008	372	14106	ENSACLG00000001059,ENSACLG00000002592,ENSACLG00000003214,ENSACLG00000003303,ENSACLG00000003752,ENSACLG00000007475,ENSACLG00000007599,ENSACLG00000009140,ENSACLG00000009245,ENSACLG00000011876,ENSACLG00000012277,ENSACLG00000012334,ENSACLG00000015234,ENSACLG00000016173,ENSACLG00000017828,ENSACLG00000021370,ENSACLG00000022271,ENSACLG00000023172,ENSACLG00000025106,ENSACLG00000027739,ENSACLG00000027791,…
GO:BP	embryo development ending in birth or egg hatching	GO:0009792	3.98534e-08	7.39953	218	7008	155	14106	ENSACLG00000001059,ENSACLG00000002592,ENSACLG00000003214,ENSACLG00000003303,ENSACLG00000007599,ENSACLG00000009140,ENSACLG00000016173,ENSACLG00000021370,ENSACLG00000022271,ENSACLG00000027739,ENSACLG00000027917,ENSACLG00000008949,ENSACLG00000009371,ENSACLG00000019047,ENSACLG00000015759,ENSACLG00000003952,ENSACLG00000004319,ENSACLG00000004898,ENSACLG00000016492,ENSACLG00000017104,ENSACLG00000022123,…
GO:BP	embryonic hemopoiesis	GO:0035162	0.0324927	1.48821	46	7008	36	14106	ENSACLG00000007475,ENSACLG00000011876,ENSACLG00000023172,ENSACLG00000025106,ENSACLG00000010417,ENSACLG00000021294,ENSACLG00000011583,ENSACLG00000018062,ENSACLG00000018705,ENSACLG00000007775,ENSACLG00000005389,ENSACLG00000011212,ENSACLG00000026077,ENSACLG00000018641,ENSACLG00000010197,ENSACLG00000013068,ENSACLG00000023369,ENSACLG00000015686,ENSACLG00000019634,ENSACLG00000027002,ENSACLG00000026249,…
GO:BP	embryonic morphogenesis	GO:0048598	6.0784e-12	11.2162	325	7008	229	14106	ENSACLG00000003303,ENSACLG00000003752,ENSACLG00000007599,ENSACLG00000009245,ENSACLG00000012277,ENSACLG00000012334,ENSACLG00000015234,ENSACLG00000016173,ENSACLG00000017828,ENSACLG00000022271,ENSACLG00000027791,ENSACLG00000015759,ENSACLG00000003952,ENSACLG00000004898,ENSACLG00000012763,ENSACLG00000013458,ENSACLG00000025123,ENSACLG00000009240,ENSACLG00000008001,ENSACLG00000020358,ENSACLG00000027320,…
GO:BP	embryonic organ development	GO:0048568	2.32871e-09	8.63288	266	7008	187	14106	ENSACLG00000002592,ENSACLG00000003303,ENSACLG00000003752,ENSACLG00000007475,ENSACLG00000007599,ENSACLG00000009245,ENSACLG00000011876,ENSACLG00000012277,ENSACLG00000016173,ENSACLG00000023172,ENSACLG00000025106,ENSACLG00000000790,ENSACLG00000010417,ENSACLG00000015759,ENSACLG00000004898,ENSACLG00000021294,ENSACLG00000009240,ENSACLG00000008001,ENSACLG00000000476,ENSACLG00000009681,ENSACLG00000011583,…
GO:BP	embryonic organ morphogenesis	GO:0048562	2.49358e-05	4.60318	185	7008	128	14106	ENSACLG00000003303,ENSACLG00000003752,ENSACLG00000009245,ENSACLG00000012277,ENSACLG00000016173,ENSACLG00000015759,ENSACLG00000004898,ENSACLG00000009240,ENSACLG00000008001,ENSACLG00000000476,ENSACLG00000009681,ENSACLG00000026550,ENSACLG00000014828,ENSACLG00000019566,ENSACLG00000020525,ENSACLG00000004845,ENSACLG00000009177,ENSACLG00000013172,ENSACLG00000006789,ENSACLG00000020541,ENSACLG00000024802,…
GO:BP	enzyme-linked receptor protein signaling pathway	GO:0007167	1.48999e-06	5.82682	198	7008	139	14106	ENSACLG00000012334,ENSACLG00000014529,ENSACLG00000017828,ENSACLG00000025298,ENSACLG00000008110,ENSACLG00000014355,ENSACLG00000027047,ENSACLG00000003319,ENSACLG00000007596,ENSACLG00000016303,ENSACLG00000026315,ENSACLG00000027320,ENSACLG00000019566,ENSACLG00000020278,ENSACLG00000002104,ENSACLG00000004845,ENSACLG00000006678,ENSACLG00000012594,ENSACLG00000008970,ENSACLG00000018835,ENSACLG00000007499,…
GO:BP	epithelial cell differentiation	GO:0030855	0.0259768	1.58541	113	7008	77	14106	ENSACLG00000003752,ENSACLG00000016173,ENSACLG00000008949,ENSACLG00000012008,ENSACLG00000019273,ENSACLG00000004699,ENSACLG00000009681,ENSACLG00000016598,ENSACLG00000026580,ENSACLG00000002449,ENSACLG00000017166,ENSACLG00000017272,ENSACLG00000013343,ENSACLG00000018817,ENSACLG00000011212,ENSACLG00000024941,ENSACLG00000020157,ENSACLG00000004407,ENSACLG00000016691,ENSACLG00000016929,ENSACLG00000018278,…
GO:BP	epithelium development	GO:0060429	1.07559e-16	15.9684	415	7008	295	14106	ENSACLG00000002592,ENSACLG00000003303,ENSACLG00000003752,ENSACLG00000007599,ENSACLG00000009140,ENSACLG00000012277,ENSACLG00000016173,ENSACLG00000022271,ENSACLG00000026937,ENSACLG00000027739,ENSACLG00000008949,ENSACLG00000009371,ENSACLG00000012008,ENSACLG00000019273,ENSACLG00000003952,ENSACLG00000004319,ENSACLG00000004699,ENSACLG00000011752,ENSACLG00000013458,ENSACLG00000018897,ENSACLG00000022123,…
GO:BP	erythrocyte differentiation	GO:0030218	0.0411846	1.38526	59	7008	44	14106	ENSACLG00000007475,ENSACLG00000011876,ENSACLG00000023172,ENSACLG00000025106,ENSACLG00000017104,ENSACLG00000021294,ENSACLG00000020523,ENSACLG00000009753,ENSACLG00000011583,ENSACLG00000008909,ENSACLG00000018062,ENSACLG00000018705,ENSACLG00000007775,ENSACLG00000007182,ENSACLG00000020938,ENSACLG00000021384,ENSACLG00000026077,ENSACLG00000027684,ENSACLG00000012690,ENSACLG00000022487,ENSACLG00000002035,…
GO:BP	erythrocyte homeostasis	GO:0034101	0.0411846	1.38526	59	7008	44	14106	ENSACLG00000007475,ENSACLG00000011876,ENSACLG00000023172,ENSACLG00000025106,ENSACLG00000017104,ENSACLG00000021294,ENSACLG00000020523,ENSACLG00000009753,ENSACLG00000011583,ENSACLG00000008909,ENSACLG00000018062,ENSACLG00000018705,ENSACLG00000007775,ENSACLG00000007182,ENSACLG00000020938,ENSACLG00000021384,ENSACLG00000026077,ENSACLG00000027684,ENSACLG00000012690,ENSACLG00000022487,ENSACLG00000002035,…
GO:BP	external encapsulating structure organization	GO:0045229	0.0260366	1.58442	52	7008	40	14106	ENSACLG00000000156,ENSACLG00000026160,ENSACLG00000010417,ENSACLG00000027798,ENSACLG00000016492,ENSACLG00000018949,ENSACLG00000009469,ENSACLG00000025414,ENSACLG00000008250,ENSACLG00000016662,ENSACLG00000027422,ENSACLG00000019878,ENSACLG00000016691,ENSACLG00000001739,ENSACLG00000007558,ENSACLG00000005198,ENSACLG00000027795,ENSACLG00000008074,ENSACLG00000007664,ENSACLG00000002184,ENSACLG00000000279,…
GO:BP	extracellular matrix organization	GO:0030198	0.0260366	1.58442	52	7008	40	14106	ENSACLG00000000156,ENSACLG00000026160,ENSACLG00000010417,ENSACLG00000027798,ENSACLG00000016492,ENSACLG00000018949,ENSACLG00000009469,ENSACLG00000025414,ENSACLG00000008250,ENSACLG00000016662,ENSACLG00000027422,ENSACLG00000019878,ENSACLG00000016691,ENSACLG00000001739,ENSACLG00000007558,ENSACLG00000005198,ENSACLG00000027795,ENSACLG00000008074,ENSACLG00000007664,ENSACLG00000002184,ENSACLG00000000279,…
GO:BP	extracellular structure organization	GO:0043062	0.0260366	1.58442	52	7008	40	14106	ENSACLG00000000156,ENSACLG00000026160,ENSACLG00000010417,ENSACLG00000027798,ENSACLG00000016492,ENSACLG00000018949,ENSACLG00000009469,ENSACLG00000025414,ENSACLG00000008250,ENSACLG00000016662,ENSACLG00000027422,ENSACLG00000019878,ENSACLG00000016691,ENSACLG00000001739,ENSACLG00000007558,ENSACLG00000005198,ENSACLG00000027795,ENSACLG00000008074,ENSACLG00000007664,ENSACLG00000002184,ENSACLG00000000279,…
GO:BP	fatty acid metabolic process	GO:0006631	0.0357165	1.44713	85	7008	60	14106	ENSACLG00000020522,ENSACLG00000027920,ENSACLG00000012462,ENSACLG00000012513,ENSACLG00000012569,ENSACLG00000012596,ENSACLG00000013801,ENSACLG00000009736,ENSACLG00000024048,ENSACLG00000026971,ENSACLG00000003234,ENSACLG00000015470,ENSACLG00000020240,ENSACLG00000022067,ENSACLG00000027041,ENSACLG00000008783,ENSACLG00000009977,ENSACLG00000021909,ENSACLG00000008225,ENSACLG00000013301,ENSACLG00000021097,…
GO:BP	gastrulation	GO:0007369	1.78628e-06	5.74805	120	7008	91	14106	ENSACLG00000003303,ENSACLG00000012334,ENSACLG00000015234,ENSACLG00000017828,ENSACLG00000027791,ENSACLG00000012763,ENSACLG00000013458,ENSACLG00000025123,ENSACLG00000020358,ENSACLG00000027320,ENSACLG00000026550,ENSACLG00000019566,ENSACLG00000012594,ENSACLG00000019521,ENSACLG00000018399,ENSACLG00000007499,ENSACLG00000007683,ENSACLG00000011212,ENSACLG00000022166,ENSACLG00000004557,ENSACLG00000013282,…
GO:BP	generation of neurons	GO:0048699	0.000320203	3.49457	377	7008	234	14106	ENSACLG00000003752,ENSACLG00000011876,ENSACLG00000016173,ENSACLG00000017086,ENSACLG00000024493,ENSACLG00000024549,ENSACLG00000026112,ENSACLG00000026742,ENSACLG00000027721,ENSACLG00000027907,ENSACLG00000009371,ENSACLG00000002412,ENSACLG00000020196,ENSACLG00000022737,ENSACLG00000027544,ENSACLG00000004699,ENSACLG00000006195,ENSACLG00000017051,ENSACLG00000018488,ENSACLG00000019377,ENSACLG00000022123,…
GO:BP	gland development	GO:0048732	0.00570909	2.24343	115	7008	80	14106	ENSACLG00000003303,ENSACLG00000004065,ENSACLG00000016173,ENSACLG00000017828,ENSACLG00000008949,ENSACLG00000012932,ENSACLG00000011862,ENSACLG00000014624,ENSACLG00000010545,ENSACLG00000016598,ENSACLG00000000096,ENSACLG00000012594,ENSACLG00000017272,ENSACLG00000011212,ENSACLG00000013370,ENSACLG00000010434,ENSACLG00000016772,ENSACLG00000017865,ENSACLG00000009594,ENSACLG00000023241,ENSACLG00000001931,…
GO:BP	glycolytic process	GO:0006096	0.0018192	2.74012	43	7008	36	14106	ENSACLG00000023406,ENSACLG00000025753,ENSACLG00000011311,ENSACLG00000008330,ENSACLG00000017912,ENSACLG00000000634,ENSACLG00000018333,ENSACLG00000009790,ENSACLG00000009346,ENSACLG00000024650,ENSACLG00000024702,ENSACLG00000024729,ENSACLG00000012402,ENSACLG00000015525,ENSACLG00000025352,ENSACLG00000010556,ENSACLG00000026267,ENSACLG00000005504,ENSACLG00000024385,ENSACLG00000021276,ENSACLG00000008310,…
GO:BP	growth	GO:0040007	0.000574851	3.24044	161	7008	110	14106	ENSACLG00000002592,ENSACLG00000007475,ENSACLG00000012334,ENSACLG00000016173,ENSACLG00000022271,ENSACLG00000010417,ENSACLG00000022737,ENSACLG00000000158,ENSACLG00000022123,ENSACLG00000027041,ENSACLG00000016803,ENSACLG00000019192,ENSACLG00000001568,ENSACLG00000010794,ENSACLG00000016598,ENSACLG00000026550,ENSACLG00000003824,ENSACLG00000017872,ENSACLG00000010897,ENSACLG00000011327,ENSACLG00000017272,…
GO:BP	head development	GO:0060322	2.27064e-05	4.64385	217	7008	147	14106	ENSACLG00000001059,ENSACLG00000002592,ENSACLG00000003303,ENSACLG00000026112,ENSACLG00000004351,ENSACLG00000012825,ENSACLG00000019047,ENSACLG00000002412,ENSACLG00000010758,ENSACLG00000027762,ENSACLG00000003952,ENSACLG00000017104,ENSACLG00000017768,ENSACLG00000022123,ENSACLG00000025123,ENSACLG00000011862,ENSACLG00000008063,ENSACLG00000008090,ENSACLG00000012214,ENSACLG00000007830,ENSACLG00000016598,…
GO:BP	heart development	GO:0007507	0.00185145	2.73249	226	7008	146	14106	ENSACLG00000003303,ENSACLG00000007599,ENSACLG00000012360,ENSACLG00000017828,ENSACLG00000027819,ENSACLG00000008949,ENSACLG00000002059,ENSACLG00000010417,ENSACLG00000020043,ENSACLG00000027762,ENSACLG00000015547,ENSACLG00000021444,ENSACLG00000026208,ENSACLG00000000210,ENSACLG00000006739,ENSACLG00000020358,ENSACLG00000003887,ENSACLG00000003382,ENSACLG00000014828,ENSACLG00000018705,ENSACLG00000019566,…
GO:BP	hemopoiesis	GO:0030097	2.99691e-06	5.52333	201	7008	140	14106	ENSACLG00000003338,ENSACLG00000007475,ENSACLG00000011876,ENSACLG00000020586,ENSACLG00000021774,ENSACLG00000023172,ENSACLG00000025106,ENSACLG00000027862,ENSACLG00000010417,ENSACLG00000002439,ENSACLG00000017104,ENSACLG00000021294,ENSACLG00000025123,ENSACLG00000006758,ENSACLG00000020523,ENSACLG00000009753,ENSACLG00000011583,ENSACLG00000017451,ENSACLG00000026550,ENSACLG00000008909,ENSACLG00000018062,…
GO:BP	hepaticobiliary system development	GO:0061008	0.0408484	1.38883	72	7008	52	14106	ENSACLG00000003303,ENSACLG00000004065,ENSACLG00000016173,ENSACLG00000017828,ENSACLG00000012932,ENSACLG00000014624,ENSACLG00000010545,ENSACLG00000000096,ENSACLG00000012594,ENSACLG00000016772,ENSACLG00000017865,ENSACLG00000009594,ENSACLG00000023241,ENSACLG00000024433,ENSACLG00000023928,ENSACLG00000001128,ENSACLG00000014702,ENSACLG00000006880,ENSACLG00000021494,ENSACLG00000009866,ENSACLG00000013569,…
GO:BP	heterocycle biosynthetic process	GO:0018130	3.59127e-11	10.4448	1547	7008	906	14106	ENSACLG00000000300,ENSACLG00000000724,ENSACLG00000001809,ENSACLG00000004382,ENSACLG00000007206,ENSACLG00000008375,ENSACLG00000011876,ENSACLG00000012277,ENSACLG00000012703,ENSACLG00000014529,ENSACLG00000015234,ENSACLG00000017225,ENSACLG00000019589,ENSACLG00000020275,ENSACLG00000021576,ENSACLG00000021774,ENSACLG00000021890,ENSACLG00000023172,ENSACLG00000024142,ENSACLG00000025048,ENSACLG00000025298,…
GO:BP	hindbrain development	GO:0030902	4.95734e-06	5.30475	57	7008	49	14106	ENSACLG00000001059,ENSACLG00000008090,ENSACLG00000012214,ENSACLG00000007830,ENSACLG00000016598,ENSACLG00000019566,ENSACLG00000022166,ENSACLG00000020157,ENSACLG00000005752,ENSACLG00000018106,ENSACLG00000001203,ENSACLG00000012034,ENSACLG00000003042,ENSACLG00000015481,ENSACLG00000019087,ENSACLG00000020063,ENSACLG00000011313,ENSACLG00000001593,ENSACLG00000004676,ENSACLG00000000778,ENSACLG00000012614,…
GO:BP	homeostasis of number of cells	GO:0048872	0.00562276	2.25005	69	7008	52	14106	ENSACLG00000007475,ENSACLG00000011876,ENSACLG00000023172,ENSACLG00000025106,ENSACLG00000017104,ENSACLG00000021294,ENSACLG00000022123,ENSACLG00000026656,ENSACLG00000020523,ENSACLG00000020876,ENSACLG00000009753,ENSACLG00000011583,ENSACLG00000017451,ENSACLG00000008909,ENSACLG00000018062,ENSACLG00000018705,ENSACLG00000002449,ENSACLG00000007775,ENSACLG00000007182,ENSACLG00000020938,ENSACLG00000021384,…
GO:BP	homeostatic process	GO:0042592	1.08039e-05	4.96642	253	7008	169	14106	ENSACLG00000007475,ENSACLG00000009140,ENSACLG00000011876,ENSACLG00000016173,ENSACLG00000020718,ENSACLG00000023172,ENSACLG00000025106,ENSACLG00000009654,ENSACLG00000014026,ENSACLG00000000158,ENSACLG00000004699,ENSACLG00000011311,ENSACLG00000012306,ENSACLG00000016492,ENSACLG00000017104,ENSACLG00000018611,ENSACLG00000021294,ENSACLG00000022123,ENSACLG00000022168,ENSACLG00000025123,ENSACLG00000027041,…
GO:BP	integrin-mediated signaling pathway	GO:0007229	0.020293	1.69265	47	7008	37	14106	ENSACLG00000007585,ENSACLG00000007628,ENSACLG00000008421,ENSACLG00000009031,ENSACLG00000009120,ENSACLG00000024302,ENSACLG00000024659,ENSACLG00000011492,ENSACLG00000005796,ENSACLG00000009750,ENSACLG00000015330,ENSACLG00000021627,ENSACLG00000022478,ENSACLG00000011910,ENSACLG00000012059,ENSACLG00000026044,ENSACLG00000009204,ENSACLG00000001938,ENSACLG00000024485,ENSACLG00000025607,ENSACLG00000022235,…
GO:BP	lipid metabolic process	GO:0006629	0.000182788	3.73805	560	7008	336	14106	ENSACLG00000006770,ENSACLG00000009529,ENSACLG00000012639,ENSACLG00000020522,ENSACLG00000020604,ENSACLG00000022285,ENSACLG00000024326,ENSACLG00000025651,ENSACLG00000027920,ENSACLG00000010390,ENSACLG00000012462,ENSACLG00000012513,ENSACLG00000012569,ENSACLG00000012596,ENSACLG00000013639,ENSACLG00000013801,ENSACLG00000016224,ENSACLG00000023416,ENSACLG00000005378,ENSACLG00000009736,ENSACLG00000012409,…
GO:BP	mesenchymal cell migration	GO:0090497	0.0147256	1.83193	36	7008	30	14106	ENSACLG00000016173,ENSACLG00000024549,ENSACLG00000022123,ENSACLG00000001505,ENSACLG00000027241,ENSACLG00000027350,ENSACLG00000012034,ENSACLG00000022041,ENSACLG00000008496,ENSACLG00000018629,ENSACLG00000020251,ENSACLG00000013788,ENSACLG00000008992,ENSACLG00000007980,ENSACLG00000026096,ENSACLG00000004096,ENSACLG00000006752,ENSACLG00000012517,ENSACLG00000009288,ENSACLG00000016156,ENSACLG00000021979,…
GO:BP	mesenchyme development	GO:0060485	0.00602463	2.22007	82	7008	60	14106	ENSACLG00000003303,ENSACLG00000016173,ENSACLG00000024549,ENSACLG00000008949,ENSACLG00000022123,ENSACLG00000001505,ENSACLG00000020525,ENSACLG00000007281,ENSACLG00000020541,ENSACLG00000020157,ENSACLG00000027241,ENSACLG00000027350,ENSACLG00000002511,ENSACLG00000006926,ENSACLG00000005106,ENSACLG00000012034,ENSACLG00000020860,ENSACLG00000022041,ENSACLG00000007664,ENSACLG00000027002,ENSACLG00000008496,…
GO:BP	monocarboxylic acid metabolic process	GO:0032787	8.08753e-11	10.0922	170	7008	131	14106	ENSACLG00000000724,ENSACLG00000003338,ENSACLG00000020522,ENSACLG00000020847,ENSACLG00000023406,ENSACLG00000027920,ENSACLG00000012462,ENSACLG00000012513,ENSACLG00000012569,ENSACLG00000012596,ENSACLG00000013801,ENSACLG00000022114,ENSACLG00000002191,ENSACLG00000009736,ENSACLG00000024048,ENSACLG00000025753,ENSACLG00000026971,ENSACLG00000003234,ENSACLG00000011311,ENSACLG00000015470,ENSACLG00000020240,…
GO:BP	morphogenesis of an epithelial sheet	GO:0002011	0.00110496	2.95665	47	7008	39	14106	ENSACLG00000013458,ENSACLG00000025199,ENSACLG00000004845,ENSACLG00000012594,ENSACLG00000014530,ENSACLG00000018399,ENSACLG00000007499,ENSACLG00000016662,ENSACLG00000019964,ENSACLG00000020689,ENSACLG00000006374,ENSACLG00000006938,ENSACLG00000018253,ENSACLG00000018976,ENSACLG00000009564,ENSACLG00000027090,ENSACLG00000022427,ENSACLG00000027666,ENSACLG00000009016,ENSACLG00000004676,ENSACLG00000013949,…
GO:BP	morphogenesis of an epithelium	GO:0002009	7.28441e-10	9.13761	213	7008	156	14106	ENSACLG00000003303,ENSACLG00000007599,ENSACLG00000012277,ENSACLG00000022271,ENSACLG00000026937,ENSACLG00000013458,ENSACLG00000018897,ENSACLG00000025199,ENSACLG00000011862,ENSACLG00000019192,ENSACLG00000027320,ENSACLG00000026550,ENSACLG00000014828,ENSACLG00000019566,ENSACLG00000020525,ENSACLG00000004845,ENSACLG00000009177,ENSACLG00000012594,ENSACLG00000014530,ENSACLG00000018399,ENSACLG00000004207,…
GO:BP	multicellular organism development	GO:0007275	3.00088e-26	25.5228	1822	7008	1126	14106	ENSACLG00000001059,ENSACLG00000001809,ENSACLG00000002592,ENSACLG00000003214,ENSACLG00000003303,ENSACLG00000003752,ENSACLG00000004065,ENSACLG00000006098,ENSACLG00000007475,ENSACLG00000007599,ENSACLG00000008924,ENSACLG00000009140,ENSACLG00000009245,ENSACLG00000011876,ENSACLG00000012277,ENSACLG00000012334,ENSACLG00000012360,ENSACLG00000015234,ENSACLG00000016173,ENSACLG00000017086,ENSACLG00000017828,…
GO:BP	multicellular organismal process	GO:0032501	3.42297e-09	8.4656	2395	7008	1341	14106	ENSACLG00000001059,ENSACLG00000001809,ENSACLG00000002592,ENSACLG00000002631,ENSACLG00000003214,ENSACLG00000003303,ENSACLG00000003752,ENSACLG00000004065,ENSACLG00000004667,ENSACLG00000006098,ENSACLG00000007475,ENSACLG00000007599,ENSACLG00000008924,ENSACLG00000009140,ENSACLG00000009245,ENSACLG00000011876,ENSACLG00000012277,ENSACLG00000012334,ENSACLG00000012360,ENSACLG00000015234,ENSACLG00000016173,…
GO:BP	multicellular organismal-level homeostasis	GO:0048871	0.00482217	2.31676	113	7008	79	14106	ENSACLG00000007475,ENSACLG00000009140,ENSACLG00000011876,ENSACLG00000016173,ENSACLG00000023172,ENSACLG00000025106,ENSACLG00000014026,ENSACLG00000000158,ENSACLG00000004699,ENSACLG00000016492,ENSACLG00000017104,ENSACLG00000021294,ENSACLG00000022123,ENSACLG00000026656,ENSACLG00000020523,ENSACLG00000020876,ENSACLG00000009753,ENSACLG00000011583,ENSACLG00000017451,ENSACLG00000024955,ENSACLG00000008909,…
GO:BP	muscle cell development	GO:0055001	3.75652e-06	5.42521	82	7008	66	14106	ENSACLG00000001809,ENSACLG00000007599,ENSACLG00000009675,ENSACLG00000002059,ENSACLG00000008700,ENSACLG00000020043,ENSACLG00000027826,ENSACLG00000019377,ENSACLG00000022123,ENSACLG00000000210,ENSACLG00000001001,ENSACLG00000019192,ENSACLG00000013364,ENSACLG00000004010,ENSACLG00000015559,ENSACLG00000017272,ENSACLG00000025383,ENSACLG00000021394,ENSACLG00000026113,ENSACLG00000009467,ENSACLG00000027102,…
GO:BP	muscle cell differentiation	GO:0042692	1.0303e-07	6.98704	101	7008	81	14106	ENSACLG00000001809,ENSACLG00000007599,ENSACLG00000020019,ENSACLG00000023406,ENSACLG00000009675,ENSACLG00000002059,ENSACLG00000008700,ENSACLG00000020043,ENSACLG00000027826,ENSACLG00000018897,ENSACLG00000019377,ENSACLG00000022123,ENSACLG00000000210,ENSACLG00000001001,ENSACLG00000019192,ENSACLG00000026550,ENSACLG00000013364,ENSACLG00000004010,ENSACLG00000015559,ENSACLG00000017272,ENSACLG00000025383,…
GO:BP	muscle organ development	GO:0007517	0.0245769	1.60947	96	7008	67	14106	ENSACLG00000001809,ENSACLG00000009371,ENSACLG00000009675,ENSACLG00000020043,ENSACLG00000027826,ENSACLG00000006739,ENSACLG00000025319,ENSACLG00000017991,ENSACLG00000006387,ENSACLG00000013364,ENSACLG00000004010,ENSACLG00000025383,ENSACLG00000000385,ENSACLG00000006382,ENSACLG00000004207,ENSACLG00000021394,ENSACLG00000009467,ENSACLG00000027102,ENSACLG00000027422,ENSACLG00000019345,ENSACLG00000016929,…
GO:BP	muscle structure development	GO:0061061	3.17131e-08	7.49876	159	7008	119	14106	ENSACLG00000001809,ENSACLG00000007599,ENSACLG00000020019,ENSACLG00000023406,ENSACLG00000009371,ENSACLG00000009675,ENSACLG00000002059,ENSACLG00000008700,ENSACLG00000020043,ENSACLG00000027826,ENSACLG00000018897,ENSACLG00000019377,ENSACLG00000022123,ENSACLG00000000210,ENSACLG00000001001,ENSACLG00000006739,ENSACLG00000019192,ENSACLG00000025319,ENSACLG00000017991,ENSACLG00000026550,ENSACLG00000006387,…
GO:BP	muscle tissue development	GO:0060537	0.000688691	3.16198	103	7008	75	14106	ENSACLG00000001809,ENSACLG00000017828,ENSACLG00000009371,ENSACLG00000009675,ENSACLG00000002059,ENSACLG00000010417,ENSACLG00000020043,ENSACLG00000027826,ENSACLG00000000210,ENSACLG00000006739,ENSACLG00000013364,ENSACLG00000004010,ENSACLG00000015559,ENSACLG00000017272,ENSACLG00000025383,ENSACLG00000000385,ENSACLG00000006382,ENSACLG00000004207,ENSACLG00000005389,ENSACLG00000021394,ENSACLG00000026113,…
GO:BP	myeloid cell differentiation	GO:0030099	0.00310719	2.50763	94	7008	68	14106	ENSACLG00000007475,ENSACLG00000011876,ENSACLG00000020586,ENSACLG00000021774,ENSACLG00000023172,ENSACLG00000025106,ENSACLG00000010417,ENSACLG00000002439,ENSACLG00000017104,ENSACLG00000021294,ENSACLG00000020523,ENSACLG00000009753,ENSACLG00000011583,ENSACLG00000026550,ENSACLG00000008909,ENSACLG00000018062,ENSACLG00000018705,ENSACLG00000007775,ENSACLG00000015909,ENSACLG00000023338,ENSACLG00000007182,…
GO:BP	myeloid cell homeostasis	GO:0002262	0.023259	1.63341	63	7008	47	14106	ENSACLG00000007475,ENSACLG00000011876,ENSACLG00000023172,ENSACLG00000025106,ENSACLG00000017104,ENSACLG00000021294,ENSACLG00000026656,ENSACLG00000020523,ENSACLG00000020876,ENSACLG00000009753,ENSACLG00000011583,ENSACLG00000008909,ENSACLG00000018062,ENSACLG00000018705,ENSACLG00000007775,ENSACLG00000007182,ENSACLG00000020938,ENSACLG00000021384,ENSACLG00000026077,ENSACLG00000027684,ENSACLG00000012690,…
GO:BP	myofibril assembly	GO:0030239	0.0419421	1.37735	34	7008	28	14106	ENSACLG00000002059,ENSACLG00000008700,ENSACLG00000020043,ENSACLG00000019377,ENSACLG00000001001,ENSACLG00000004010,ENSACLG00000015559,ENSACLG00000023632,ENSACLG00000016929,ENSACLG00000023375,ENSACLG00000015686,ENSACLG00000023290,ENSACLG00000001322,ENSACLG00000004494,ENSACLG00000003141,ENSACLG00000011036,ENSACLG00000001727,ENSACLG00000013797,ENSACLG00000026171,ENSACLG00000023556,ENSACLG00000013717,…
GO:BP	nerve development	GO:0021675	0.0416616	1.38026	31	7008	26	14106	ENSACLG00000001505,ENSACLG00000019714,ENSACLG00000020278,ENSACLG00000022186,ENSACLG00000016537,ENSACLG00000019087,ENSACLG00000018962,ENSACLG00000012614,ENSACLG00000023383,ENSACLG00000013025,ENSACLG00000002101,ENSACLG00000006752,ENSACLG00000016179,ENSACLG00000012379,ENSACLG00000001509,ENSACLG00000013582,ENSACLG00000022967,ENSACLG00000024376,ENSACLG00000015850,ENSACLG00000025450,ENSACLG00000027625,…
GO:BP	nervous system development	GO:0007399	3.39618e-09	8.46901	698	7008	434	14106	ENSACLG00000001059,ENSACLG00000002592,ENSACLG00000003303,ENSACLG00000003752,ENSACLG00000004065,ENSACLG00000006098,ENSACLG00000011876,ENSACLG00000012277,ENSACLG00000016173,ENSACLG00000017086,ENSACLG00000019440,ENSACLG00000022271,ENSACLG00000024493,ENSACLG00000024549,ENSACLG00000026112,ENSACLG00000026469,ENSACLG00000026556,ENSACLG00000026742,ENSACLG00000027721,ENSACLG00000027739,ENSACLG00000027907,…
GO:BP	neural crest cell development	GO:0014032	0.0407627	1.38974	51	7008	39	14106	ENSACLG00000016173,ENSACLG00000024549,ENSACLG00000022123,ENSACLG00000001505,ENSACLG00000020525,ENSACLG00000020541,ENSACLG00000020157,ENSACLG00000027241,ENSACLG00000027350,ENSACLG00000012034,ENSACLG00000022041,ENSACLG00000008496,ENSACLG00000018629,ENSACLG00000020251,ENSACLG00000013358,ENSACLG00000007920,ENSACLG00000008992,ENSACLG00000000003,ENSACLG00000007980,ENSACLG00000026096,ENSACLG00000004096,…
GO:BP	neural crest cell migration	GO:0001755	0.0249178	1.60349	35	7008	29	14106	ENSACLG00000016173,ENSACLG00000024549,ENSACLG00000022123,ENSACLG00000001505,ENSACLG00000027241,ENSACLG00000027350,ENSACLG00000012034,ENSACLG00000022041,ENSACLG00000008496,ENSACLG00000018629,ENSACLG00000020251,ENSACLG00000008992,ENSACLG00000007980,ENSACLG00000026096,ENSACLG00000004096,ENSACLG00000006752,ENSACLG00000012517,ENSACLG00000009288,ENSACLG00000016156,ENSACLG00000021979,ENSACLG00000017534,…
GO:BP	neural nucleus development	GO:0048857	0.028	1.55284	14	7008	14	14106	ENSACLG00000025123,ENSACLG00000008090,ENSACLG00000007830,ENSACLG00000019566,ENSACLG00000021741,ENSACLG00000019087,ENSACLG00000011313,ENSACLG00000004676,ENSACLG00000000003,ENSACLG00000026096,ENSACLG00000012644,ENSACLG00000024376,ENSACLG00000000971,ENSACLG00000006575
GO:BP	neurogenesis	GO:0022008	2.76695e-05	4.558	437	7008	272	14106	ENSACLG00000003752,ENSACLG00000006098,ENSACLG00000011876,ENSACLG00000016173,ENSACLG00000017086,ENSACLG00000024493,ENSACLG00000024549,ENSACLG00000026112,ENSACLG00000026556,ENSACLG00000026742,ENSACLG00000027721,ENSACLG00000027907,ENSACLG00000008949,ENSACLG00000009371,ENSACLG00000002412,ENSACLG00000014003,ENSACLG00000020196,ENSACLG00000022737,ENSACLG00000027544,ENSACLG00000004699,ENSACLG00000004898,…
GO:BP	neuron differentiation	GO:0030182	0.00121411	2.91574	369	7008	227	14106	ENSACLG00000003752,ENSACLG00000011876,ENSACLG00000016173,ENSACLG00000017086,ENSACLG00000024493,ENSACLG00000024549,ENSACLG00000026112,ENSACLG00000026742,ENSACLG00000027721,ENSACLG00000027907,ENSACLG00000009371,ENSACLG00000002412,ENSACLG00000020196,ENSACLG00000022737,ENSACLG00000027544,ENSACLG00000004699,ENSACLG00000006195,ENSACLG00000017051,ENSACLG00000018488,ENSACLG00000019377,ENSACLG00000022123,…
GO:BP	neutrophil differentiation	GO:0030223	0.0327331	1.48501	18	7008	17	14106	ENSACLG00000020586,ENSACLG00000010417,ENSACLG00000015909,ENSACLG00000023338,ENSACLG00000011212,ENSACLG00000022958,ENSACLG00000010410,ENSACLG00000010427,ENSACLG00000026249,ENSACLG00000024701,ENSACLG00000025796,ENSACLG00000020373,ENSACLG00000027809,ENSACLG00000010206,ENSACLG00000006208,ENSACLG00000007915,ENSACLG00000011493
GO:BP	nicotinamide nucleotide metabolic process	GO:0046496	8.13133e-05	4.08984	67	7008	54	14106	ENSACLG00000023406,ENSACLG00000025753,ENSACLG00000010103,ENSACLG00000011311,ENSACLG00000008330,ENSACLG00000017912,ENSACLG00000021235,ENSACLG00000000655,ENSACLG00000000634,ENSACLG00000018333,ENSACLG00000009790,ENSACLG00000009346,ENSACLG00000024650,ENSACLG00000024702,ENSACLG00000024729,ENSACLG00000012402,ENSACLG00000005497,ENSACLG00000015525,ENSACLG00000025352,ENSACLG00000010556,ENSACLG00000015648,…
GO:BP	nucleobase-containing compound biosynthetic process	GO:0034654	5.85283e-11	10.2326	1497	7008	878	14106	ENSACLG00000000300,ENSACLG00000000724,ENSACLG00000001809,ENSACLG00000007206,ENSACLG00000008375,ENSACLG00000011876,ENSACLG00000012277,ENSACLG00000012703,ENSACLG00000014529,ENSACLG00000015234,ENSACLG00000017225,ENSACLG00000020275,ENSACLG00000021576,ENSACLG00000021774,ENSACLG00000021890,ENSACLG00000023172,ENSACLG00000024142,ENSACLG00000025048,ENSACLG00000025298,ENSACLG00000026112,ENSACLG00000026270,…
GO:BP	nucleobase-containing small molecule metabolic process	GO:0055086	3.66901e-11	10.4355	320	7008	224	14106	ENSACLG00000000300,ENSACLG00000000724,ENSACLG00000002381,ENSACLG00000018557,ENSACLG00000021774,ENSACLG00000021890,ENSACLG00000023406,ENSACLG00000026437,ENSACLG00000027209,ENSACLG00000027485,ENSACLG00000020028,ENSACLG00000028000,ENSACLG00000011442,ENSACLG00000024393,ENSACLG00000024571,ENSACLG00000025753,ENSACLG00000025847,ENSACLG00000026089,ENSACLG00000004898,ENSACLG00000010103,ENSACLG00000011311,…
GO:BP	nucleoside diphosphate catabolic process	GO:0009134	0.0018192	2.74012	43	7008	36	14106	ENSACLG00000023406,ENSACLG00000025753,ENSACLG00000011311,ENSACLG00000008330,ENSACLG00000017912,ENSACLG00000000634,ENSACLG00000018333,ENSACLG00000009790,ENSACLG00000009346,ENSACLG00000024650,ENSACLG00000024702,ENSACLG00000024729,ENSACLG00000012402,ENSACLG00000015525,ENSACLG00000025352,ENSACLG00000010556,ENSACLG00000026267,ENSACLG00000005504,ENSACLG00000024385,ENSACLG00000021276,ENSACLG00000008310,…
GO:BP	nucleoside diphosphate metabolic process	GO:0009132	0.00479532	2.31918	50	7008	40	14106	ENSACLG00000021774,ENSACLG00000023406,ENSACLG00000025753,ENSACLG00000025847,ENSACLG00000011311,ENSACLG00000008330,ENSACLG00000017912,ENSACLG00000000634,ENSACLG00000018333,ENSACLG00000009790,ENSACLG00000009346,ENSACLG00000024650,ENSACLG00000024702,ENSACLG00000024729,ENSACLG00000012402,ENSACLG00000015525,ENSACLG00000021427,ENSACLG00000025352,ENSACLG00000010556,ENSACLG00000026267,ENSACLG00000005504,…
GO:BP	nucleoside phosphate biosynthetic process	GO:1901293	0.00019551	3.70883	174	7008	119	14106	ENSACLG00000000300,ENSACLG00000000724,ENSACLG00000021774,ENSACLG00000021890,ENSACLG00000026437,ENSACLG00000027209,ENSACLG00000027485,ENSACLG00000020028,ENSACLG00000028000,ENSACLG00000011442,ENSACLG00000024393,ENSACLG00000024571,ENSACLG00000025847,ENSACLG00000026089,ENSACLG00000010103,ENSACLG00000019632,ENSACLG00000008639,ENSACLG00000013330,ENSACLG00000014315,ENSACLG00000003086,ENSACLG00000015920,…
GO:BP	nucleoside phosphate catabolic process	GO:1901292	0.0152355	1.81714	64	7008	48	14106	ENSACLG00000023406,ENSACLG00000025753,ENSACLG00000011311,ENSACLG00000008330,ENSACLG00000017912,ENSACLG00000019234,ENSACLG00000022919,ENSACLG00000021235,ENSACLG00000000634,ENSACLG00000018333,ENSACLG00000009790,ENSACLG00000009346,ENSACLG00000005619,ENSACLG00000024650,ENSACLG00000024702,ENSACLG00000024729,ENSACLG00000012402,ENSACLG00000015525,ENSACLG00000025352,ENSACLG00000010556,ENSACLG00000026267,…
GO:BP	nucleoside phosphate metabolic process	GO:0006753	2.67649e-10	9.57244	282	7008	199	14106	ENSACLG00000000300,ENSACLG00000000724,ENSACLG00000018557,ENSACLG00000021774,ENSACLG00000021890,ENSACLG00000023406,ENSACLG00000026437,ENSACLG00000027209,ENSACLG00000027485,ENSACLG00000020028,ENSACLG00000028000,ENSACLG00000011442,ENSACLG00000024393,ENSACLG00000024571,ENSACLG00000025753,ENSACLG00000025847,ENSACLG00000026089,ENSACLG00000010103,ENSACLG00000011311,ENSACLG00000019632,ENSACLG00000008330,…
GO:BP	nucleoside triphosphate metabolic process	GO:0009141	0.0097969	2.00891	91	7008	65	14106	ENSACLG00000000300,ENSACLG00000021774,ENSACLG00000023406,ENSACLG00000024393,ENSACLG00000025753,ENSACLG00000026089,ENSACLG00000011311,ENSACLG00000008330,ENSACLG00000017912,ENSACLG00000014043,ENSACLG00000000634,ENSACLG00000018333,ENSACLG00000009790,ENSACLG00000013495,ENSACLG00000009346,ENSACLG00000024650,ENSACLG00000024702,ENSACLG00000024729,ENSACLG00000001127,ENSACLG00000012402,ENSACLG00000009187,…
GO:BP	nucleotide biosynthetic process	GO:0009165	0.00136671	2.86432	168	7008	113	14106	ENSACLG00000000300,ENSACLG00000000724,ENSACLG00000021774,ENSACLG00000021890,ENSACLG00000026437,ENSACLG00000027485,ENSACLG00000020028,ENSACLG00000028000,ENSACLG00000011442,ENSACLG00000024393,ENSACLG00000024571,ENSACLG00000025847,ENSACLG00000026089,ENSACLG00000010103,ENSACLG00000008639,ENSACLG00000013330,ENSACLG00000014315,ENSACLG00000003086,ENSACLG00000015920,ENSACLG00000024255,ENSACLG00000000655,…
GO:BP	nucleotide catabolic process	GO:0009166	0.0353329	1.45182	62	7008	46	14106	ENSACLG00000023406,ENSACLG00000025753,ENSACLG00000011311,ENSACLG00000008330,ENSACLG00000017912,ENSACLG00000019234,ENSACLG00000022919,ENSACLG00000021235,ENSACLG00000000634,ENSACLG00000018333,ENSACLG00000009790,ENSACLG00000009346,ENSACLG00000005619,ENSACLG00000024650,ENSACLG00000024702,ENSACLG00000024729,ENSACLG00000012402,ENSACLG00000015525,ENSACLG00000025352,ENSACLG00000010556,ENSACLG00000026267,…
GO:BP	nucleotide metabolic process	GO:0009117	1.6245e-09	8.78928	272	7008	191	14106	ENSACLG00000000300,ENSACLG00000000724,ENSACLG00000018557,ENSACLG00000021774,ENSACLG00000021890,ENSACLG00000023406,ENSACLG00000026437,ENSACLG00000027485,ENSACLG00000020028,ENSACLG00000028000,ENSACLG00000011442,ENSACLG00000024393,ENSACLG00000024571,ENSACLG00000025753,ENSACLG00000025847,ENSACLG00000026089,ENSACLG00000010103,ENSACLG00000011311,ENSACLG00000008330,ENSACLG00000017912,ENSACLG00000019234,…
GO:BP	organelle organization	GO:0006996	0.000403088	3.3946	752	7008	438	14106	ENSACLG00000002677,ENSACLG00000004401,ENSACLG00000004701,ENSACLG00000005936,ENSACLG00000006991,ENSACLG00000010209,ENSACLG00000012360,ENSACLG00000022712,ENSACLG00000023001,ENSACLG00000023226,ENSACLG00000025424,ENSACLG00000025448,ENSACLG00000027739,ENSACLG00000027914,ENSACLG00000009654,ENSACLG00000009707,ENSACLG00000010638,ENSACLG00000011963,ENSACLG00000001221,ENSACLG00000002059,ENSACLG00000002212,…
GO:BP	organic acid metabolic process	GO:0006082	1.62641e-13	12.7888	317	7008	228	14106	ENSACLG00000000724,ENSACLG00000001291,ENSACLG00000002635,ENSACLG00000003338,ENSACLG00000004382,ENSACLG00000006833,ENSACLG00000018557,ENSACLG00000020522,ENSACLG00000020847,ENSACLG00000023406,ENSACLG00000024554,ENSACLG00000025238,ENSACLG00000027920,ENSACLG00000012462,ENSACLG00000012513,ENSACLG00000012569,ENSACLG00000012596,ENSACLG00000013801,ENSACLG00000022114,ENSACLG00000022595,ENSACLG00000001856,…
GO:BP	organic cyclic compound biosynthetic process	GO:1901362	1.29327e-11	10.8883	1589	7008	931	14106	ENSACLG00000000300,ENSACLG00000000724,ENSACLG00000001809,ENSACLG00000004382,ENSACLG00000007206,ENSACLG00000008375,ENSACLG00000011876,ENSACLG00000012277,ENSACLG00000012703,ENSACLG00000014529,ENSACLG00000015234,ENSACLG00000017225,ENSACLG00000019589,ENSACLG00000020275,ENSACLG00000021576,ENSACLG00000021774,ENSACLG00000021890,ENSACLG00000023172,ENSACLG00000024142,ENSACLG00000025048,ENSACLG00000025298,…
GO:BP	organonitrogen compound biosynthetic process	GO:1901566	4.0587e-12	11.3916	836	7008	523	14106	ENSACLG00000000300,ENSACLG00000000724,ENSACLG00000004382,ENSACLG00000006833,ENSACLG00000008148,ENSACLG00000009583,ENSACLG00000015376,ENSACLG00000019589,ENSACLG00000021001,ENSACLG00000021774,ENSACLG00000021890,ENSACLG00000022272,ENSACLG00000022314,ENSACLG00000022765,ENSACLG00000023294,ENSACLG00000023593,ENSACLG00000023638,ENSACLG00000025238,ENSACLG00000025651,ENSACLG00000026437,ENSACLG00000027476,…
GO:BP	organonitrogen compound metabolic process	GO:1901564	3.02886e-14	13.5187	3246	7008	1820	14106	ENSACLG00000000156,ENSACLG00000000300,ENSACLG00000000342,ENSACLG00000000396,ENSACLG00000000724,ENSACLG00000000795,ENSACLG00000002306,ENSACLG00000002381,ENSACLG00000003062,ENSACLG00000003240,ENSACLG00000003270,ENSACLG00000003338,ENSACLG00000003520,ENSACLG00000003752,ENSACLG00000004065,ENSACLG00000004382,ENSACLG00000004667,ENSACLG00000004701,ENSACLG00000004727,ENSACLG00000004768,ENSACLG00000006098,…
GO:BP	organophosphate biosynthetic process	GO:0090407	0.0003013	3.521	286	7008	183	14106	ENSACLG00000000300,ENSACLG00000000724,ENSACLG00000021774,ENSACLG00000021890,ENSACLG00000023294,ENSACLG00000023593,ENSACLG00000025651,ENSACLG00000026437,ENSACLG00000027209,ENSACLG00000027485,ENSACLG00000010390,ENSACLG00000013639,ENSACLG00000020028,ENSACLG00000028000,ENSACLG00000011442,ENSACLG00000024393,ENSACLG00000024571,ENSACLG00000025847,ENSACLG00000026089,ENSACLG00000010103,ENSACLG00000013398,…
GO:BP	organophosphate catabolic process	GO:0046434	0.00550909	2.25892	77	7008	57	14106	ENSACLG00000023406,ENSACLG00000010329,ENSACLG00000025753,ENSACLG00000011311,ENSACLG00000008330,ENSACLG00000017912,ENSACLG00000019234,ENSACLG00000022919,ENSACLG00000021235,ENSACLG00000000634,ENSACLG00000018333,ENSACLG00000021241,ENSACLG00000009790,ENSACLG00000009346,ENSACLG00000005357,ENSACLG00000005619,ENSACLG00000024650,ENSACLG00000024702,ENSACLG00000024729,ENSACLG00000012402,ENSACLG00000015525,…
GO:BP	organophosphate metabolic process	GO:0019637	1.772e-09	8.75154	483	7008	314	14106	ENSACLG00000000300,ENSACLG00000000724,ENSACLG00000018557,ENSACLG00000021774,ENSACLG00000021890,ENSACLG00000023294,ENSACLG00000023406,ENSACLG00000023593,ENSACLG00000025651,ENSACLG00000026437,ENSACLG00000027209,ENSACLG00000027485,ENSACLG00000010390,ENSACLG00000013639,ENSACLG00000020028,ENSACLG00000023416,ENSACLG00000028000,ENSACLG00000005378,ENSACLG00000010329,ENSACLG00000011442,ENSACLG00000011889,…
GO:BP	oxoacid metabolic process	GO:0043436	2.38521e-13	12.6225	316	7008	227	14106	ENSACLG00000000724,ENSACLG00000001291,ENSACLG00000002635,ENSACLG00000003338,ENSACLG00000004382,ENSACLG00000006833,ENSACLG00000018557,ENSACLG00000020522,ENSACLG00000020847,ENSACLG00000023406,ENSACLG00000024554,ENSACLG00000025238,ENSACLG00000027920,ENSACLG00000012462,ENSACLG00000012513,ENSACLG00000012569,ENSACLG00000012596,ENSACLG00000013801,ENSACLG00000022114,ENSACLG00000022595,ENSACLG00000001856,…
GO:BP	pancreas development	GO:0031016	0.00562276	2.25005	69	7008	52	14106	ENSACLG00000001059,ENSACLG00000003303,ENSACLG00000012593,ENSACLG00000026550,ENSACLG00000026580,ENSACLG00000000096,ENSACLG00000011054,ENSACLG00000017272,ENSACLG00000018817,ENSACLG00000016772,ENSACLG00000009594,ENSACLG00000001931,ENSACLG00000027698,ENSACLG00000024433,ENSACLG00000012034,ENSACLG00000011407,ENSACLG00000018731,ENSACLG00000014702,ENSACLG00000010058,ENSACLG00000009866,ENSACLG00000026180,…
GO:BP	pattern specification process	GO:0007389	2.78513e-06	5.55515	238	7008	162	14106	ENSACLG00000002592,ENSACLG00000003303,ENSACLG00000009140,ENSACLG00000011876,ENSACLG00000012277,ENSACLG00000012334,ENSACLG00000012360,ENSACLG00000015234,ENSACLG00000017828,ENSACLG00000008949,ENSACLG00000009371,ENSACLG00000027762,ENSACLG00000003952,ENSACLG00000004319,ENSACLG00000007596,ENSACLG00000015547,ENSACLG00000022123,ENSACLG00000020358,ENSACLG00000011583,ENSACLG00000026550,ENSACLG00000014828,…
GO:BP	peptide biosynthetic process	GO:0043043	0.00229096	2.63998	319	7008	198	14106	ENSACLG00000009583,ENSACLG00000015376,ENSACLG00000021001,ENSACLG00000022272,ENSACLG00000022314,ENSACLG00000022765,ENSACLG00000023638,ENSACLG00000027917,ENSACLG00000009322,ENSACLG00000010657,ENSACLG00000019047,ENSACLG00000002661,ENSACLG00000026573,ENSACLG00000027911,ENSACLG00000005434,ENSACLG00000011069,ENSACLG00000015446,ENSACLG00000017104,ENSACLG00000019061,ENSACLG00000026015,ENSACLG00000009089,…
GO:BP	peptide metabolic process	GO:0006518	0.00476319	2.3221	345	7008	211	14106	ENSACLG00000009583,ENSACLG00000015376,ENSACLG00000021001,ENSACLG00000022272,ENSACLG00000022314,ENSACLG00000022765,ENSACLG00000023638,ENSACLG00000027917,ENSACLG00000009322,ENSACLG00000010657,ENSACLG00000019047,ENSACLG00000002661,ENSACLG00000026573,ENSACLG00000027911,ENSACLG00000005434,ENSACLG00000011069,ENSACLG00000015446,ENSACLG00000017104,ENSACLG00000019061,ENSACLG00000026015,ENSACLG00000009089,…
GO:BP	phosphate-containing compound metabolic process	GO:0006796	3.25926e-10	9.48688	1434	7008	840	14106	ENSACLG00000000300,ENSACLG00000000724,ENSACLG00000003062,ENSACLG00000003240,ENSACLG00000003270,ENSACLG00000004065,ENSACLG00000004727,ENSACLG00000004768,ENSACLG00000006098,ENSACLG00000007599,ENSACLG00000008509,ENSACLG00000012334,ENSACLG00000014173,ENSACLG00000017870,ENSACLG00000018557,ENSACLG00000021215,ENSACLG00000021774,ENSACLG00000021890,ENSACLG00000022285,ENSACLG00000023172,ENSACLG00000023294,…
GO:BP	phosphorus metabolic process	GO:0006793	9.45257e-11	10.0245	1447	7008	850	14106	ENSACLG00000000300,ENSACLG00000000724,ENSACLG00000003062,ENSACLG00000003240,ENSACLG00000003270,ENSACLG00000004065,ENSACLG00000004727,ENSACLG00000004768,ENSACLG00000006098,ENSACLG00000007599,ENSACLG00000008509,ENSACLG00000012334,ENSACLG00000014173,ENSACLG00000017870,ENSACLG00000018557,ENSACLG00000021215,ENSACLG00000021774,ENSACLG00000021890,ENSACLG00000022285,ENSACLG00000023172,ENSACLG00000023294,…
GO:BP	phosphorylation	GO:0016310	0.0338989	1.46981	900	7008	503	14106	ENSACLG00000003240,ENSACLG00000004065,ENSACLG00000004727,ENSACLG00000004768,ENSACLG00000006098,ENSACLG00000007599,ENSACLG00000008509,ENSACLG00000014173,ENSACLG00000017870,ENSACLG00000021215,ENSACLG00000021774,ENSACLG00000022285,ENSACLG00000023172,ENSACLG00000023294,ENSACLG00000023593,ENSACLG00000025743,ENSACLG00000027485,ENSACLG00000027734,ENSACLG00000000717,ENSACLG00000003990,ENSACLG00000008110,…
GO:BP	positive regulation of cellular process	GO:0048522	0.0172015	1.76443	414	7008	246	14106	ENSACLG00000002779,ENSACLG00000008375,ENSACLG00000012639,ENSACLG00000022271,ENSACLG00000023172,ENSACLG00000027734,ENSACLG00000000790,ENSACLG00000003990,ENSACLG00000006295,ENSACLG00000007003,ENSACLG00000008949,ENSACLG00000009371,ENSACLG00000002212,ENSACLG00000010417,ENSACLG00000002347,ENSACLG00000005144,ENSACLG00000015547,ENSACLG00000022123,ENSACLG00000012784,ENSACLG00000019192,ENSACLG00000020358,…
GO:BP	protein metabolic process	GO:0019538	0.000167378	3.7763	2700	7008	1458	14106	ENSACLG00000000156,ENSACLG00000000342,ENSACLG00000000396,ENSACLG00000000795,ENSACLG00000002306,ENSACLG00000003062,ENSACLG00000003240,ENSACLG00000003270,ENSACLG00000003520,ENSACLG00000003752,ENSACLG00000004065,ENSACLG00000004667,ENSACLG00000004701,ENSACLG00000004727,ENSACLG00000004768,ENSACLG00000006098,ENSACLG00000007599,ENSACLG00000008148,ENSACLG00000008509,ENSACLG00000009152,ENSACLG00000009583,…
GO:BP	purine nucleoside diphosphate catabolic process	GO:0009137	0.0018192	2.74012	43	7008	36	14106	ENSACLG00000023406,ENSACLG00000025753,ENSACLG00000011311,ENSACLG00000008330,ENSACLG00000017912,ENSACLG00000000634,ENSACLG00000018333,ENSACLG00000009790,ENSACLG00000009346,ENSACLG00000024650,ENSACLG00000024702,ENSACLG00000024729,ENSACLG00000012402,ENSACLG00000015525,ENSACLG00000025352,ENSACLG00000010556,ENSACLG00000026267,ENSACLG00000005504,ENSACLG00000024385,ENSACLG00000021276,ENSACLG00000008310,…
GO:BP	purine nucleoside diphosphate metabolic process	GO:0009135	0.00110496	2.95665	47	7008	39	14106	ENSACLG00000021774,ENSACLG00000023406,ENSACLG00000025753,ENSACLG00000011311,ENSACLG00000008330,ENSACLG00000017912,ENSACLG00000000634,ENSACLG00000018333,ENSACLG00000009790,ENSACLG00000009346,ENSACLG00000024650,ENSACLG00000024702,ENSACLG00000024729,ENSACLG00000012402,ENSACLG00000015525,ENSACLG00000021427,ENSACLG00000025352,ENSACLG00000010556,ENSACLG00000026267,ENSACLG00000005504,ENSACLG00000024385,…
GO:BP	purine nucleoside monophosphate biosynthetic process	GO:0009127	0.0224961	1.64789	29	7008	25	14106	ENSACLG00000021890,ENSACLG00000026437,ENSACLG00000028000,ENSACLG00000011442,ENSACLG00000024571,ENSACLG00000003086,ENSACLG00000011596,ENSACLG00000006215,ENSACLG00000013276,ENSACLG00000016918,ENSACLG00000028001,ENSACLG00000021113,ENSACLG00000011567,ENSACLG00000011659,ENSACLG00000001111,ENSACLG00000018654,ENSACLG00000003111,ENSACLG00000023225,ENSACLG00000015156,ENSACLG00000022916,ENSACLG00000006659,…
GO:BP	purine nucleoside monophosphate metabolic process	GO:0009126	0.0243198	1.61404	32	7008	27	14106	ENSACLG00000021774,ENSACLG00000021890,ENSACLG00000026437,ENSACLG00000028000,ENSACLG00000011442,ENSACLG00000024571,ENSACLG00000003086,ENSACLG00000011596,ENSACLG00000006215,ENSACLG00000013276,ENSACLG00000016918,ENSACLG00000028001,ENSACLG00000021113,ENSACLG00000011567,ENSACLG00000011659,ENSACLG00000001111,ENSACLG00000018654,ENSACLG00000003111,ENSACLG00000023225,ENSACLG00000015156,ENSACLG00000022916,…
GO:BP	purine nucleoside triphosphate metabolic process	GO:0009144	0.00313014	2.50444	81	7008	60	14106	ENSACLG00000000300,ENSACLG00000021774,ENSACLG00000023406,ENSACLG00000024393,ENSACLG00000025753,ENSACLG00000026089,ENSACLG00000011311,ENSACLG00000008330,ENSACLG00000017912,ENSACLG00000014043,ENSACLG00000000634,ENSACLG00000018333,ENSACLG00000009790,ENSACLG00000013495,ENSACLG00000009346,ENSACLG00000024650,ENSACLG00000024702,ENSACLG00000024729,ENSACLG00000012402,ENSACLG00000009187,ENSACLG00000011262,…
GO:BP	purine nucleotide biosynthetic process	GO:0006164	0.000661927	3.17919	136	7008	95	14106	ENSACLG00000000300,ENSACLG00000000724,ENSACLG00000021774,ENSACLG00000021890,ENSACLG00000026437,ENSACLG00000027485,ENSACLG00000020028,ENSACLG00000028000,ENSACLG00000011442,ENSACLG00000024393,ENSACLG00000024571,ENSACLG00000026089,ENSACLG00000010103,ENSACLG00000008639,ENSACLG00000013330,ENSACLG00000003086,ENSACLG00000024255,ENSACLG00000000655,ENSACLG00000014043,ENSACLG00000013495,ENSACLG00000016838,…
GO:BP	purine nucleotide metabolic process	GO:0006163	3.37846e-09	8.47128	222	7008	160	14106	ENSACLG00000000300,ENSACLG00000000724,ENSACLG00000018557,ENSACLG00000021774,ENSACLG00000021890,ENSACLG00000023406,ENSACLG00000026437,ENSACLG00000027485,ENSACLG00000020028,ENSACLG00000028000,ENSACLG00000011442,ENSACLG00000024393,ENSACLG00000024571,ENSACLG00000025753,ENSACLG00000026089,ENSACLG00000010103,ENSACLG00000011311,ENSACLG00000008330,ENSACLG00000017912,ENSACLG00000019234,ENSACLG00000008639,…
GO:BP	purine ribonucleoside diphosphate catabolic process	GO:0009181	0.0018192	2.74012	43	7008	36	14106	ENSACLG00000023406,ENSACLG00000025753,ENSACLG00000011311,ENSACLG00000008330,ENSACLG00000017912,ENSACLG00000000634,ENSACLG00000018333,ENSACLG00000009790,ENSACLG00000009346,ENSACLG00000024650,ENSACLG00000024702,ENSACLG00000024729,ENSACLG00000012402,ENSACLG00000015525,ENSACLG00000025352,ENSACLG00000010556,ENSACLG00000026267,ENSACLG00000005504,ENSACLG00000024385,ENSACLG00000021276,ENSACLG00000008310,…
GO:BP	purine ribonucleoside diphosphate metabolic process	GO:0009179	0.00110496	2.95665	47	7008	39	14106	ENSACLG00000021774,ENSACLG00000023406,ENSACLG00000025753,ENSACLG00000011311,ENSACLG00000008330,ENSACLG00000017912,ENSACLG00000000634,ENSACLG00000018333,ENSACLG00000009790,ENSACLG00000009346,ENSACLG00000024650,ENSACLG00000024702,ENSACLG00000024729,ENSACLG00000012402,ENSACLG00000015525,ENSACLG00000021427,ENSACLG00000025352,ENSACLG00000010556,ENSACLG00000026267,ENSACLG00000005504,ENSACLG00000024385,…
GO:BP	purine ribonucleoside monophosphate biosynthetic process	GO:0009168	0.0224961	1.64789	29	7008	25	14106	ENSACLG00000021890,ENSACLG00000026437,ENSACLG00000028000,ENSACLG00000011442,ENSACLG00000024571,ENSACLG00000003086,ENSACLG00000011596,ENSACLG00000006215,ENSACLG00000013276,ENSACLG00000016918,ENSACLG00000028001,ENSACLG00000021113,ENSACLG00000011567,ENSACLG00000011659,ENSACLG00000001111,ENSACLG00000018654,ENSACLG00000003111,ENSACLG00000023225,ENSACLG00000015156,ENSACLG00000022916,ENSACLG00000006659,…
GO:BP	purine ribonucleoside monophosphate metabolic process	GO:0009167	0.0243198	1.61404	32	7008	27	14106	ENSACLG00000021774,ENSACLG00000021890,ENSACLG00000026437,ENSACLG00000028000,ENSACLG00000011442,ENSACLG00000024571,ENSACLG00000003086,ENSACLG00000011596,ENSACLG00000006215,ENSACLG00000013276,ENSACLG00000016918,ENSACLG00000028001,ENSACLG00000021113,ENSACLG00000011567,ENSACLG00000011659,ENSACLG00000001111,ENSACLG00000018654,ENSACLG00000003111,ENSACLG00000023225,ENSACLG00000015156,ENSACLG00000022916,…
GO:BP	purine ribonucleoside triphosphate metabolic process	GO:0009205	0.00313014	2.50444	81	7008	60	14106	ENSACLG00000000300,ENSACLG00000021774,ENSACLG00000023406,ENSACLG00000024393,ENSACLG00000025753,ENSACLG00000026089,ENSACLG00000011311,ENSACLG00000008330,ENSACLG00000017912,ENSACLG00000014043,ENSACLG00000000634,ENSACLG00000018333,ENSACLG00000009790,ENSACLG00000013495,ENSACLG00000009346,ENSACLG00000024650,ENSACLG00000024702,ENSACLG00000024729,ENSACLG00000012402,ENSACLG00000009187,ENSACLG00000011262,…
GO:BP	purine ribonucleotide biosynthetic process	GO:0009152	0.000949353	3.02257	120	7008	85	14106	ENSACLG00000000300,ENSACLG00000000724,ENSACLG00000021774,ENSACLG00000021890,ENSACLG00000026437,ENSACLG00000027485,ENSACLG00000020028,ENSACLG00000028000,ENSACLG00000011442,ENSACLG00000024393,ENSACLG00000024571,ENSACLG00000026089,ENSACLG00000008639,ENSACLG00000013330,ENSACLG00000003086,ENSACLG00000024255,ENSACLG00000014043,ENSACLG00000013495,ENSACLG00000016838,ENSACLG00000023927,ENSACLG00000009187,…
GO:BP	purine ribonucleotide metabolic process	GO:0009150	5.07501e-08	7.29456	197	7008	142	14106	ENSACLG00000000300,ENSACLG00000000724,ENSACLG00000018557,ENSACLG00000021774,ENSACLG00000021890,ENSACLG00000023406,ENSACLG00000026437,ENSACLG00000027485,ENSACLG00000020028,ENSACLG00000028000,ENSACLG00000011442,ENSACLG00000024393,ENSACLG00000024571,ENSACLG00000025753,ENSACLG00000026089,ENSACLG00000011311,ENSACLG00000008330,ENSACLG00000017912,ENSACLG00000019234,ENSACLG00000008639,ENSACLG00000013330,…
GO:BP	purine-containing compound biosynthetic process	GO:0072522	0.000464227	3.33327	137	7008	96	14106	ENSACLG00000000300,ENSACLG00000000724,ENSACLG00000021774,ENSACLG00000021890,ENSACLG00000026437,ENSACLG00000027485,ENSACLG00000020028,ENSACLG00000028000,ENSACLG00000011442,ENSACLG00000024393,ENSACLG00000024571,ENSACLG00000026089,ENSACLG00000010103,ENSACLG00000008639,ENSACLG00000013330,ENSACLG00000003086,ENSACLG00000024255,ENSACLG00000000655,ENSACLG00000014043,ENSACLG00000013495,ENSACLG00000000364,…
GO:BP	purine-containing compound metabolic process	GO:0072521	3.43231e-08	7.46441	231	7008	163	14106	ENSACLG00000000300,ENSACLG00000000724,ENSACLG00000002381,ENSACLG00000018557,ENSACLG00000021774,ENSACLG00000021890,ENSACLG00000023406,ENSACLG00000026437,ENSACLG00000027485,ENSACLG00000020028,ENSACLG00000028000,ENSACLG00000011442,ENSACLG00000024393,ENSACLG00000024571,ENSACLG00000025753,ENSACLG00000026089,ENSACLG00000010103,ENSACLG00000011311,ENSACLG00000008330,ENSACLG00000017912,ENSACLG00000019234,…
GO:BP	pyridine nucleotide catabolic process	GO:0019364	0.00106662	2.97199	44	7008	37	14106	ENSACLG00000023406,ENSACLG00000025753,ENSACLG00000011311,ENSACLG00000008330,ENSACLG00000017912,ENSACLG00000021235,ENSACLG00000000634,ENSACLG00000018333,ENSACLG00000009790,ENSACLG00000009346,ENSACLG00000024650,ENSACLG00000024702,ENSACLG00000024729,ENSACLG00000012402,ENSACLG00000015525,ENSACLG00000025352,ENSACLG00000010556,ENSACLG00000026267,ENSACLG00000005504,ENSACLG00000024385,ENSACLG00000021276,…
GO:BP	pyridine nucleotide metabolic process	GO:0019362	8.13133e-05	4.08984	67	7008	54	14106	ENSACLG00000023406,ENSACLG00000025753,ENSACLG00000010103,ENSACLG00000011311,ENSACLG00000008330,ENSACLG00000017912,ENSACLG00000021235,ENSACLG00000000655,ENSACLG00000000634,ENSACLG00000018333,ENSACLG00000009790,ENSACLG00000009346,ENSACLG00000024650,ENSACLG00000024702,ENSACLG00000024729,ENSACLG00000012402,ENSACLG00000005497,ENSACLG00000015525,ENSACLG00000025352,ENSACLG00000010556,ENSACLG00000015648,…
GO:BP	pyridine-containing compound catabolic process	GO:0072526	0.00106662	2.97199	44	7008	37	14106	ENSACLG00000023406,ENSACLG00000025753,ENSACLG00000011311,ENSACLG00000008330,ENSACLG00000017912,ENSACLG00000021235,ENSACLG00000000634,ENSACLG00000018333,ENSACLG00000009790,ENSACLG00000009346,ENSACLG00000024650,ENSACLG00000024702,ENSACLG00000024729,ENSACLG00000012402,ENSACLG00000015525,ENSACLG00000025352,ENSACLG00000010556,ENSACLG00000026267,ENSACLG00000005504,ENSACLG00000024385,ENSACLG00000021276,…
GO:BP	pyridine-containing compound metabolic process	GO:0072524	0.000439984	3.35656	72	7008	56	14106	ENSACLG00000023406,ENSACLG00000025753,ENSACLG00000010103,ENSACLG00000011311,ENSACLG00000008330,ENSACLG00000017912,ENSACLG00000021235,ENSACLG00000000655,ENSACLG00000000634,ENSACLG00000018333,ENSACLG00000009790,ENSACLG00000009346,ENSACLG00000024650,ENSACLG00000024702,ENSACLG00000024729,ENSACLG00000012402,ENSACLG00000005497,ENSACLG00000007229,ENSACLG00000015525,ENSACLG00000025352,ENSACLG00000010556,…
GO:BP	pyruvate metabolic process	GO:0006090	0.0001323	3.87844	51	7008	43	14106	ENSACLG00000000724,ENSACLG00000023406,ENSACLG00000022114,ENSACLG00000025753,ENSACLG00000011311,ENSACLG00000008261,ENSACLG00000008330,ENSACLG00000017912,ENSACLG00000000634,ENSACLG00000018333,ENSACLG00000009790,ENSACLG00000009346,ENSACLG00000024650,ENSACLG00000024702,ENSACLG00000024729,ENSACLG00000012402,ENSACLG00000015525,ENSACLG00000018627,ENSACLG00000025352,ENSACLG00000010556,ENSACLG00000026267,…
GO:BP	regeneration	GO:0031099	0.00473359	2.32481	98	7008	70	14106	ENSACLG00000002592,ENSACLG00000007475,ENSACLG00000012334,ENSACLG00000016173,ENSACLG00000022271,ENSACLG00000010417,ENSACLG00000000158,ENSACLG00000022123,ENSACLG00000002100,ENSACLG00000021235,ENSACLG00000016598,ENSACLG00000026550,ENSACLG00000003824,ENSACLG00000017872,ENSACLG00000010897,ENSACLG00000011327,ENSACLG00000022166,ENSACLG00000025503,ENSACLG00000003067,ENSACLG00000008919,ENSACLG00000008941,…
GO:BP	regionalization	GO:0003002	5.61247e-06	5.25085	231	7008	157	14106	ENSACLG00000002592,ENSACLG00000003303,ENSACLG00000009140,ENSACLG00000011876,ENSACLG00000012277,ENSACLG00000012334,ENSACLG00000012360,ENSACLG00000015234,ENSACLG00000017828,ENSACLG00000008949,ENSACLG00000009371,ENSACLG00000027762,ENSACLG00000003952,ENSACLG00000004319,ENSACLG00000007596,ENSACLG00000015547,ENSACLG00000022123,ENSACLG00000020358,ENSACLG00000011583,ENSACLG00000026550,ENSACLG00000014828,…
GO:BP	regulation of actin cytoskeleton organization	GO:0032956	0.0353329	1.45182	62	7008	46	14106	ENSACLG00000002677,ENSACLG00000001221,ENSACLG00000000882,ENSACLG00000003646,ENSACLG00000017958,ENSACLG00000000160,ENSACLG00000000991,ENSACLG00000009415,ENSACLG00000000548,ENSACLG00000011394,ENSACLG00000022340,ENSACLG00000023632,ENSACLG00000016929,ENSACLG00000021968,ENSACLG00000026592,ENSACLG00000009921,ENSACLG00000022041,ENSACLG00000007396,ENSACLG00000009430,ENSACLG00000019895,ENSACLG00000004494,…
GO:BP	regulation of actin filament-based process	GO:0032970	0.0353329	1.45182	62	7008	46	14106	ENSACLG00000002677,ENSACLG00000001221,ENSACLG00000000882,ENSACLG00000003646,ENSACLG00000017958,ENSACLG00000000160,ENSACLG00000000991,ENSACLG00000009415,ENSACLG00000000548,ENSACLG00000011394,ENSACLG00000022340,ENSACLG00000023632,ENSACLG00000016929,ENSACLG00000021968,ENSACLG00000026592,ENSACLG00000009921,ENSACLG00000022041,ENSACLG00000007396,ENSACLG00000009430,ENSACLG00000019895,ENSACLG00000004494,…
GO:BP	regulation of cellular component biogenesis	GO:0044087	0.0070784	2.15006	79	7008	58	14106	ENSACLG00000001221,ENSACLG00000027544,ENSACLG00000000882,ENSACLG00000003646,ENSACLG00000017958,ENSACLG00000000160,ENSACLG00000000991,ENSACLG00000009415,ENSACLG00000000548,ENSACLG00000011394,ENSACLG00000019878,ENSACLG00000022340,ENSACLG00000002790,ENSACLG00000016772,ENSACLG00000023821,ENSACLG00000026592,ENSACLG00000009921,ENSACLG00000022041,ENSACLG00000007664,ENSACLG00000011407,ENSACLG00000007396,…
GO:BP	regulation of cytoskeleton organization	GO:0051493	0.00276946	2.5576	76	7008	57	14106	ENSACLG00000002677,ENSACLG00000027739,ENSACLG00000001221,ENSACLG00000000882,ENSACLG00000003646,ENSACLG00000025010,ENSACLG00000017958,ENSACLG00000000160,ENSACLG00000000991,ENSACLG00000009415,ENSACLG00000000548,ENSACLG00000005632,ENSACLG00000012336,ENSACLG00000011394,ENSACLG00000022340,ENSACLG00000023632,ENSACLG00000009032,ENSACLG00000016929,ENSACLG00000020774,ENSACLG00000021968,ENSACLG00000026592,…
GO:BP	regulation of developmental process	GO:0050793	0.00127452	2.89465	269	7008	171	14106	ENSACLG00000003214,ENSACLG00000012334,ENSACLG00000015234,ENSACLG00000016173,ENSACLG00000009371,ENSACLG00000001499,ENSACLG00000002212,ENSACLG00000010417,ENSACLG00000014455,ENSACLG00000019903,ENSACLG00000027826,ENSACLG00000003952,ENSACLG00000016492,ENSACLG00000022123,ENSACLG00000016803,ENSACLG00000019136,ENSACLG00000011583,ENSACLG00000021235,ENSACLG00000021885,ENSACLG00000026550,ENSACLG00000026580,…
GO:BP	regulation of DNA-templated transcription	GO:0006355	3.64984e-07	6.43773	1165	7008	678	14106	ENSACLG00000001809,ENSACLG00000007206,ENSACLG00000008375,ENSACLG00000011876,ENSACLG00000012277,ENSACLG00000012703,ENSACLG00000014529,ENSACLG00000015234,ENSACLG00000021576,ENSACLG00000023172,ENSACLG00000025048,ENSACLG00000025298,ENSACLG00000026112,ENSACLG00000026270,ENSACLG00000027039,ENSACLG00000027363,ENSACLG00000027394,ENSACLG00000000790,ENSACLG00000001002,ENSACLG00000006295,ENSACLG00000008949,…
GO:BP	regulation of multicellular organismal development	GO:2000026	0.00162894	2.78809	126	7008	88	14106	ENSACLG00000016173,ENSACLG00000002212,ENSACLG00000010417,ENSACLG00000014455,ENSACLG00000016492,ENSACLG00000022123,ENSACLG00000019136,ENSACLG00000011583,ENSACLG00000021885,ENSACLG00000026580,ENSACLG00000020201,ENSACLG00000005389,ENSACLG00000013370,ENSACLG00000027684,ENSACLG00000011492,ENSACLG00000024023,ENSACLG00000006652,ENSACLG00000000050,ENSACLG00000018278,ENSACLG00000023375,ENSACLG00000018260,…
GO:BP	regulation of multicellular organismal process	GO:0051239	0.0104151	1.98234	247	7008	155	14106	ENSACLG00000007599,ENSACLG00000016173,ENSACLG00000017257,ENSACLG00000015964,ENSACLG00000002212,ENSACLG00000010417,ENSACLG00000014455,ENSACLG00000025753,ENSACLG00000027901,ENSACLG00000000158,ENSACLG00000016492,ENSACLG00000022123,ENSACLG00000009498,ENSACLG00000016803,ENSACLG00000001255,ENSACLG00000013838,ENSACLG00000019136,ENSACLG00000008054,ENSACLG00000011583,ENSACLG00000021885,ENSACLG00000002987,…
GO:BP	regulation of nitrogen compound metabolic process	GO:0051171	5.05217e-09	8.29652	1389	7008	809	14106	ENSACLG00000001809,ENSACLG00000004727,ENSACLG00000007206,ENSACLG00000008375,ENSACLG00000011876,ENSACLG00000012277,ENSACLG00000012703,ENSACLG00000014529,ENSACLG00000015234,ENSACLG00000019371,ENSACLG00000020586,ENSACLG00000021576,ENSACLG00000023172,ENSACLG00000023638,ENSACLG00000025048,ENSACLG00000025298,ENSACLG00000026112,ENSACLG00000026270,ENSACLG00000026638,ENSACLG00000027039,ENSACLG00000027363,…
GO:BP	regulation of nucleobase-containing compound metabolic process	GO:0019219	1.67321e-07	6.77645	1249	7008	725	14106	ENSACLG00000001809,ENSACLG00000007206,ENSACLG00000008375,ENSACLG00000011876,ENSACLG00000012277,ENSACLG00000012703,ENSACLG00000014529,ENSACLG00000015234,ENSACLG00000019371,ENSACLG00000020586,ENSACLG00000021576,ENSACLG00000023172,ENSACLG00000025048,ENSACLG00000025298,ENSACLG00000026112,ENSACLG00000026270,ENSACLG00000027039,ENSACLG00000027363,ENSACLG00000027394,ENSACLG00000000717,ENSACLG00000000790,…
GO:BP	regulation of organelle organization	GO:0033043	0.0141066	1.85058	105	7008	73	14106	ENSACLG00000002677,ENSACLG00000027739,ENSACLG00000001221,ENSACLG00000000882,ENSACLG00000003646,ENSACLG00000025010,ENSACLG00000024043,ENSACLG00000017958,ENSACLG00000000160,ENSACLG00000000991,ENSACLG00000009415,ENSACLG00000000548,ENSACLG00000005632,ENSACLG00000012336,ENSACLG00000011394,ENSACLG00000022340,ENSACLG00000016772,ENSACLG00000023632,ENSACLG00000009032,ENSACLG00000016929,ENSACLG00000020774,…
GO:BP	regulation of primary metabolic process	GO:0080090	1.12808e-08	7.94766	1406	7008	816	14106	ENSACLG00000001809,ENSACLG00000004727,ENSACLG00000007206,ENSACLG00000008375,ENSACLG00000011876,ENSACLG00000012277,ENSACLG00000012639,ENSACLG00000012703,ENSACLG00000014529,ENSACLG00000015234,ENSACLG00000019371,ENSACLG00000020586,ENSACLG00000021576,ENSACLG00000023172,ENSACLG00000023638,ENSACLG00000025048,ENSACLG00000025298,ENSACLG00000026112,ENSACLG00000026270,ENSACLG00000026638,ENSACLG00000027039,…
GO:BP	regulation of RNA biosynthetic process	GO:2001141	3.64984e-07	6.43773	1165	7008	678	14106	ENSACLG00000001809,ENSACLG00000007206,ENSACLG00000008375,ENSACLG00000011876,ENSACLG00000012277,ENSACLG00000012703,ENSACLG00000014529,ENSACLG00000015234,ENSACLG00000021576,ENSACLG00000023172,ENSACLG00000025048,ENSACLG00000025298,ENSACLG00000026112,ENSACLG00000026270,ENSACLG00000027039,ENSACLG00000027363,ENSACLG00000027394,ENSACLG00000000790,ENSACLG00000001002,ENSACLG00000006295,ENSACLG00000008949,…
GO:BP	regulation of RNA metabolic process	GO:0051252	1.21566e-07	6.91519	1225	7008	713	14106	ENSACLG00000001809,ENSACLG00000007206,ENSACLG00000008375,ENSACLG00000011876,ENSACLG00000012277,ENSACLG00000012703,ENSACLG00000014529,ENSACLG00000015234,ENSACLG00000019371,ENSACLG00000020586,ENSACLG00000021576,ENSACLG00000023172,ENSACLG00000025048,ENSACLG00000025298,ENSACLG00000026112,ENSACLG00000026270,ENSACLG00000027039,ENSACLG00000027363,ENSACLG00000027394,ENSACLG00000000717,ENSACLG00000000790,…
GO:BP	regulation of supramolecular fiber organization	GO:1902903	0.0311256	1.50688	57	7008	43	14106	ENSACLG00000002677,ENSACLG00000027739,ENSACLG00000000882,ENSACLG00000003646,ENSACLG00000017958,ENSACLG00000000160,ENSACLG00000000991,ENSACLG00000009415,ENSACLG00000000548,ENSACLG00000011394,ENSACLG00000022340,ENSACLG00000023632,ENSACLG00000016929,ENSACLG00000026592,ENSACLG00000009921,ENSACLG00000022041,ENSACLG00000007396,ENSACLG00000009430,ENSACLG00000019895,ENSACLG00000023436,ENSACLG00000004494,…
GO:BP	regulation of transcription by RNA polymerase II	GO:0006357	2.38302e-05	4.62287	523	7008	320	14106	ENSACLG00000007206,ENSACLG00000008375,ENSACLG00000011876,ENSACLG00000012703,ENSACLG00000015234,ENSACLG00000021576,ENSACLG00000023172,ENSACLG00000026112,ENSACLG00000026270,ENSACLG00000027039,ENSACLG00000000790,ENSACLG00000006295,ENSACLG00000008949,ENSACLG00000002412,ENSACLG00000010417,ENSACLG00000010758,ENSACLG00000023895,ENSACLG00000023974,ENSACLG00000026804,ENSACLG00000002347,ENSACLG00000012108,…
GO:BP	response to growth factor	GO:0070848	0.00248001	2.60555	92	7008	67	14106	ENSACLG00000012334,ENSACLG00000014529,ENSACLG00000025298,ENSACLG00000014355,ENSACLG00000016303,ENSACLG00000027320,ENSACLG00000019566,ENSACLG00000020278,ENSACLG00000002104,ENSACLG00000004845,ENSACLG00000009587,ENSACLG00000022166,ENSACLG00000011527,ENSACLG00000026248,ENSACLG00000027611,ENSACLG00000017558,ENSACLG00000017040,ENSACLG00000009112,ENSACLG00000020126,ENSACLG00000023553,ENSACLG00000013491,…
GO:BP	ribonucleoside diphosphate catabolic process	GO:0009191	0.0018192	2.74012	43	7008	36	14106	ENSACLG00000023406,ENSACLG00000025753,ENSACLG00000011311,ENSACLG00000008330,ENSACLG00000017912,ENSACLG00000000634,ENSACLG00000018333,ENSACLG00000009790,ENSACLG00000009346,ENSACLG00000024650,ENSACLG00000024702,ENSACLG00000024729,ENSACLG00000012402,ENSACLG00000015525,ENSACLG00000025352,ENSACLG00000010556,ENSACLG00000026267,ENSACLG00000005504,ENSACLG00000024385,ENSACLG00000021276,ENSACLG00000008310,…
GO:BP	ribonucleoside diphosphate metabolic process	GO:0009185	0.00306058	2.5142	48	7008	39	14106	ENSACLG00000021774,ENSACLG00000023406,ENSACLG00000025753,ENSACLG00000011311,ENSACLG00000008330,ENSACLG00000017912,ENSACLG00000000634,ENSACLG00000018333,ENSACLG00000009790,ENSACLG00000009346,ENSACLG00000024650,ENSACLG00000024702,ENSACLG00000024729,ENSACLG00000012402,ENSACLG00000015525,ENSACLG00000021427,ENSACLG00000025352,ENSACLG00000010556,ENSACLG00000026267,ENSACLG00000005504,ENSACLG00000024385,…
GO:BP	ribonucleoside triphosphate metabolic process	GO:0009199	0.0170215	1.769	87	7008	62	14106	ENSACLG00000000300,ENSACLG00000021774,ENSACLG00000023406,ENSACLG00000024393,ENSACLG00000025753,ENSACLG00000026089,ENSACLG00000011311,ENSACLG00000008330,ENSACLG00000017912,ENSACLG00000014043,ENSACLG00000000634,ENSACLG00000018333,ENSACLG00000009790,ENSACLG00000013495,ENSACLG00000009346,ENSACLG00000024650,ENSACLG00000024702,ENSACLG00000024729,ENSACLG00000012402,ENSACLG00000009187,ENSACLG00000011262,…
GO:BP	ribonucleotide biosynthetic process	GO:0009260	0.00957624	2.0188	133	7008	90	14106	ENSACLG00000000300,ENSACLG00000000724,ENSACLG00000021774,ENSACLG00000021890,ENSACLG00000026437,ENSACLG00000027485,ENSACLG00000020028,ENSACLG00000028000,ENSACLG00000011442,ENSACLG00000024393,ENSACLG00000024571,ENSACLG00000026089,ENSACLG00000008639,ENSACLG00000013330,ENSACLG00000003086,ENSACLG00000024255,ENSACLG00000014043,ENSACLG00000013495,ENSACLG00000005619,ENSACLG00000016838,ENSACLG00000023927,…
GO:BP	ribonucleotide metabolic process	GO:0009259	1.22282e-06	5.91264	211	7008	147	14106	ENSACLG00000000300,ENSACLG00000000724,ENSACLG00000018557,ENSACLG00000021774,ENSACLG00000021890,ENSACLG00000023406,ENSACLG00000026437,ENSACLG00000027485,ENSACLG00000020028,ENSACLG00000028000,ENSACLG00000011442,ENSACLG00000024393,ENSACLG00000024571,ENSACLG00000025753,ENSACLG00000026089,ENSACLG00000011311,ENSACLG00000008330,ENSACLG00000017912,ENSACLG00000019234,ENSACLG00000008639,ENSACLG00000013330,…
GO:BP	ribose phosphate biosynthetic process	GO:0046390	0.0150053	1.82375	134	7008	90	14106	ENSACLG00000000300,ENSACLG00000000724,ENSACLG00000021774,ENSACLG00000021890,ENSACLG00000026437,ENSACLG00000027485,ENSACLG00000020028,ENSACLG00000028000,ENSACLG00000011442,ENSACLG00000024393,ENSACLG00000024571,ENSACLG00000026089,ENSACLG00000008639,ENSACLG00000013330,ENSACLG00000003086,ENSACLG00000024255,ENSACLG00000014043,ENSACLG00000013495,ENSACLG00000005619,ENSACLG00000016838,ENSACLG00000023927,…
GO:BP	ribose phosphate metabolic process	GO:0019693	1.44385e-06	5.84048	213	7008	148	14106	ENSACLG00000000300,ENSACLG00000000724,ENSACLG00000018557,ENSACLG00000021774,ENSACLG00000021890,ENSACLG00000023406,ENSACLG00000026437,ENSACLG00000027485,ENSACLG00000020028,ENSACLG00000028000,ENSACLG00000011442,ENSACLG00000024393,ENSACLG00000024571,ENSACLG00000025753,ENSACLG00000026089,ENSACLG00000011311,ENSACLG00000008330,ENSACLG00000017912,ENSACLG00000019234,ENSACLG00000008639,ENSACLG00000013330,…
GO:BP	RNA biosynthetic process	GO:0032774	1.36269e-06	5.8656	1271	7008	731	14106	ENSACLG00000001809,ENSACLG00000007206,ENSACLG00000008375,ENSACLG00000011876,ENSACLG00000012277,ENSACLG00000012703,ENSACLG00000014529,ENSACLG00000015234,ENSACLG00000017225,ENSACLG00000021576,ENSACLG00000023172,ENSACLG00000024142,ENSACLG00000025048,ENSACLG00000025298,ENSACLG00000026112,ENSACLG00000026270,ENSACLG00000027017,ENSACLG00000027039,ENSACLG00000027363,ENSACLG00000027394,ENSACLG00000000790,…
GO:BP	sarcomere organization	GO:0045214	0.028	1.55284	14	7008	14	14106	ENSACLG00000020043,ENSACLG00000023632,ENSACLG00000016929,ENSACLG00000023375,ENSACLG00000015686,ENSACLG00000001322,ENSACLG00000011036,ENSACLG00000001727,ENSACLG00000013797,ENSACLG00000026171,ENSACLG00000023556,ENSACLG00000013717,ENSACLG00000017825,ENSACLG00000003376
GO:BP	segmentation	GO:0035282	0.0235264	1.62844	41	7008	33	14106	ENSACLG00000002592,ENSACLG00000003303,ENSACLG00000009140,ENSACLG00000008949,ENSACLG00000009371,ENSACLG00000004319,ENSACLG00000022123,ENSACLG00000007281,ENSACLG00000018817,ENSACLG00000004207,ENSACLG00000022166,ENSACLG00000027684,ENSACLG00000016929,ENSACLG00000022172,ENSACLG00000008496,ENSACLG00000009866,ENSACLG00000004676,ENSACLG00000018561,ENSACLG00000021227,ENSACLG00000012609,ENSACLG00000026766,…
GO:BP	sensory organ development	GO:0007423	0.000362514	3.44067	306	7008	194	14106	ENSACLG00000001809,ENSACLG00000003303,ENSACLG00000003752,ENSACLG00000004667,ENSACLG00000007475,ENSACLG00000009245,ENSACLG00000012277,ENSACLG00000012360,ENSACLG00000016173,ENSACLG00000011419,ENSACLG00000012166,ENSACLG00000019273,ENSACLG00000004699,ENSACLG00000004747,ENSACLG00000011752,ENSACLG00000022123,ENSACLG00000011988,ENSACLG00000023494,ENSACLG00000009681,ENSACLG00000011285,ENSACLG00000009733,…
GO:BP	sensory organ morphogenesis	GO:0090596	0.012619	1.89897	156	7008	103	14106	ENSACLG00000003303,ENSACLG00000003752,ENSACLG00000009245,ENSACLG00000012277,ENSACLG00000012360,ENSACLG00000016173,ENSACLG00000009681,ENSACLG00000016598,ENSACLG00000019714,ENSACLG00000020525,ENSACLG00000004845,ENSACLG00000009177,ENSACLG00000000548,ENSACLG00000001623,ENSACLG00000024802,ENSACLG00000016662,ENSACLG00000020157,ENSACLG00000010420,ENSACLG00000002886,ENSACLG00000025210,ENSACLG00000010197,…
GO:BP	sensory system development	GO:0048880	0.000579144	3.23721	272	7008	174	14106	ENSACLG00000001809,ENSACLG00000003303,ENSACLG00000003752,ENSACLG00000007475,ENSACLG00000012360,ENSACLG00000016173,ENSACLG00000011419,ENSACLG00000019273,ENSACLG00000004699,ENSACLG00000004747,ENSACLG00000011752,ENSACLG00000012763,ENSACLG00000022123,ENSACLG00000011988,ENSACLG00000023494,ENSACLG00000011285,ENSACLG00000001505,ENSACLG00000009733,ENSACLG00000024955,ENSACLG00000026550,ENSACLG00000019714,…
GO:BP	skeletal muscle organ development	GO:0060538	0.00644501	2.19078	66	7008	50	14106	ENSACLG00000001809,ENSACLG00000009371,ENSACLG00000009675,ENSACLG00000027826,ENSACLG00000025319,ENSACLG00000013364,ENSACLG00000004010,ENSACLG00000025383,ENSACLG00000000385,ENSACLG00000006382,ENSACLG00000004207,ENSACLG00000021394,ENSACLG00000009467,ENSACLG00000027102,ENSACLG00000027422,ENSACLG00000019345,ENSACLG00000016929,ENSACLG00000019569,ENSACLG00000026947,ENSACLG00000007558,ENSACLG00000025494,…
GO:BP	skeletal muscle tissue development	GO:0007519	0.0175686	1.75526	61	7008	46	14106	ENSACLG00000001809,ENSACLG00000009371,ENSACLG00000009675,ENSACLG00000027826,ENSACLG00000013364,ENSACLG00000004010,ENSACLG00000025383,ENSACLG00000000385,ENSACLG00000006382,ENSACLG00000004207,ENSACLG00000021394,ENSACLG00000009467,ENSACLG00000027102,ENSACLG00000027422,ENSACLG00000019345,ENSACLG00000016929,ENSACLG00000019569,ENSACLG00000026947,ENSACLG00000025494,ENSACLG00000024008,ENSACLG00000022546,…
GO:BP	skeletal system development	GO:0001501	5.35891e-05	4.27092	163	7008	114	14106	ENSACLG00000003214,ENSACLG00000016173,ENSACLG00000002212,ENSACLG00000015759,ENSACLG00000022210,ENSACLG00000004898,ENSACLG00000000476,ENSACLG00000021885,ENSACLG00000024211,ENSACLG00000001505,ENSACLG00000026550,ENSACLG00000013302,ENSACLG00000014828,ENSACLG00000017872,ENSACLG00000020278,ENSACLG00000009177,ENSACLG00000013172,ENSACLG00000006789,ENSACLG00000020541,ENSACLG00000004207,ENSACLG00000008966,…
GO:BP	skeletal system morphogenesis	GO:0048705	0.0206419	1.68525	89	7008	63	14106	ENSACLG00000016173,ENSACLG00000015759,ENSACLG00000004898,ENSACLG00000000476,ENSACLG00000001505,ENSACLG00000026550,ENSACLG00000013302,ENSACLG00000009177,ENSACLG00000013172,ENSACLG00000006789,ENSACLG00000020541,ENSACLG00000004207,ENSACLG00000020157,ENSACLG00000019878,ENSACLG00000016929,ENSACLG00000026947,ENSACLG00000006926,ENSACLG00000005106,ENSACLG00000006773,ENSACLG00000024241,ENSACLG00000003738,…
GO:BP	small molecule biosynthetic process	GO:0044283	0.00490382	2.30947	171	7008	113	14106	ENSACLG00000004382,ENSACLG00000006833,ENSACLG00000019589,ENSACLG00000020522,ENSACLG00000025238,ENSACLG00000026437,ENSACLG00000027007,ENSACLG00000027920,ENSACLG00000022114,ENSACLG00000015470,ENSACLG00000015547,ENSACLG00000022123,ENSACLG00000008783,ENSACLG00000009069,ENSACLG00000017912,ENSACLG00000000700,ENSACLG00000018217,ENSACLG00000003932,ENSACLG00000009977,ENSACLG00000011094,ENSACLG00000007303,…
GO:BP	small molecule metabolic process	GO:0044281	1.2164e-20	19.9149	706	7008	478	14106	ENSACLG00000000300,ENSACLG00000000724,ENSACLG00000001291,ENSACLG00000002381,ENSACLG00000002635,ENSACLG00000003338,ENSACLG00000004382,ENSACLG00000006833,ENSACLG00000017213,ENSACLG00000018136,ENSACLG00000018557,ENSACLG00000019589,ENSACLG00000020522,ENSACLG00000020847,ENSACLG00000021774,ENSACLG00000021890,ENSACLG00000023406,ENSACLG00000024326,ENSACLG00000024554,ENSACLG00000025238,ENSACLG00000026437,…
GO:BP	stem cell development	GO:0048864	0.0407627	1.38974	51	7008	39	14106	ENSACLG00000016173,ENSACLG00000024549,ENSACLG00000022123,ENSACLG00000001505,ENSACLG00000020525,ENSACLG00000020541,ENSACLG00000020157,ENSACLG00000027241,ENSACLG00000027350,ENSACLG00000012034,ENSACLG00000022041,ENSACLG00000008496,ENSACLG00000018629,ENSACLG00000020251,ENSACLG00000013358,ENSACLG00000007920,ENSACLG00000008992,ENSACLG00000000003,ENSACLG00000007980,ENSACLG00000026096,ENSACLG00000004096,…
GO:BP	striated muscle cell development	GO:0055002	0.0086589	2.06254	37	7008	31	14106	ENSACLG00000001809,ENSACLG00000002059,ENSACLG00000008700,ENSACLG00000020043,ENSACLG00000019377,ENSACLG00000001001,ENSACLG00000004010,ENSACLG00000015559,ENSACLG00000023632,ENSACLG00000016929,ENSACLG00000023375,ENSACLG00000015686,ENSACLG00000023290,ENSACLG00000001322,ENSACLG00000004494,ENSACLG00000003141,ENSACLG00000011036,ENSACLG00000001727,ENSACLG00000013797,ENSACLG00000026171,ENSACLG00000023556,…
GO:BP	striated muscle cell differentiation	GO:0051146	3.75652e-06	5.42521	82	7008	66	14106	ENSACLG00000001809,ENSACLG00000020019,ENSACLG00000023406,ENSACLG00000009675,ENSACLG00000002059,ENSACLG00000008700,ENSACLG00000020043,ENSACLG00000027826,ENSACLG00000019377,ENSACLG00000000210,ENSACLG00000001001,ENSACLG00000013364,ENSACLG00000004010,ENSACLG00000015559,ENSACLG00000017272,ENSACLG00000025383,ENSACLG00000021394,ENSACLG00000026113,ENSACLG00000009467,ENSACLG00000027102,ENSACLG00000027422,…
GO:BP	sulfur compound metabolic process	GO:0006790	0.00992007	2.00349	106	7008	74	14106	ENSACLG00000000724,ENSACLG00000018136,ENSACLG00000018557,ENSACLG00000025238,ENSACLG00000002661,ENSACLG00000015470,ENSACLG00000021989,ENSACLG00000000700,ENSACLG00000006601,ENSACLG00000013330,ENSACLG00000026459,ENSACLG00000004114,ENSACLG00000008840,ENSACLG00000012999,ENSACLG00000003511,ENSACLG00000017134,ENSACLG00000013072,ENSACLG00000003593,ENSACLG00000023395,ENSACLG00000003191,ENSACLG00000003200,…
GO:BP	supramolecular fiber organization	GO:0097435	0.000110208	3.95779	146	7008	103	14106	ENSACLG00000002677,ENSACLG00000005936,ENSACLG00000023001,ENSACLG00000027739,ENSACLG00000002059,ENSACLG00000008700,ENSACLG00000020043,ENSACLG00000000882,ENSACLG00000002439,ENSACLG00000003646,ENSACLG00000003952,ENSACLG00000004292,ENSACLG00000019377,ENSACLG00000001001,ENSACLG00000017958,ENSACLG00000021885,ENSACLG00000000160,ENSACLG00000000991,ENSACLG00000012738,ENSACLG00000004010,ENSACLG00000009415,…
GO:BP	system development	GO:0048731	1.24138e-18	17.9061	1534	7008	936	14106	ENSACLG00000001059,ENSACLG00000001809,ENSACLG00000002592,ENSACLG00000003214,ENSACLG00000003303,ENSACLG00000003752,ENSACLG00000004065,ENSACLG00000006098,ENSACLG00000007475,ENSACLG00000007599,ENSACLG00000008924,ENSACLG00000011876,ENSACLG00000012277,ENSACLG00000012360,ENSACLG00000016173,ENSACLG00000017086,ENSACLG00000017828,ENSACLG00000019440,ENSACLG00000020019,ENSACLG00000021533,ENSACLG00000022271,…
GO:BP	tissue development	GO:0009888	1.90678e-21	20.7197	668	7008	458	14106	ENSACLG00000001809,ENSACLG00000002592,ENSACLG00000003303,ENSACLG00000003752,ENSACLG00000007599,ENSACLG00000009140,ENSACLG00000012277,ENSACLG00000012334,ENSACLG00000015234,ENSACLG00000016173,ENSACLG00000017828,ENSACLG00000022271,ENSACLG00000024549,ENSACLG00000026937,ENSACLG00000027739,ENSACLG00000008949,ENSACLG00000009371,ENSACLG00000009675,ENSACLG00000011419,ENSACLG00000012008,ENSACLG00000002059,…
GO:BP	tissue morphogenesis	GO:0048729	1.52568e-10	9.81654	248	7008	179	14106	ENSACLG00000003303,ENSACLG00000007599,ENSACLG00000012277,ENSACLG00000015234,ENSACLG00000022271,ENSACLG00000026937,ENSACLG00000015759,ENSACLG00000020043,ENSACLG00000013458,ENSACLG00000018897,ENSACLG00000025199,ENSACLG00000011862,ENSACLG00000006739,ENSACLG00000019192,ENSACLG00000027320,ENSACLG00000026550,ENSACLG00000014828,ENSACLG00000019566,ENSACLG00000020525,ENSACLG00000004845,ENSACLG00000009177,…
GO:BP	tissue regeneration	GO:0042246	0.0343609	1.46394	75	7008	54	14106	ENSACLG00000002592,ENSACLG00000007475,ENSACLG00000012334,ENSACLG00000016173,ENSACLG00000022271,ENSACLG00000010417,ENSACLG00000000158,ENSACLG00000022123,ENSACLG00000016598,ENSACLG00000026550,ENSACLG00000003824,ENSACLG00000017872,ENSACLG00000010897,ENSACLG00000011327,ENSACLG00000022166,ENSACLG00000025503,ENSACLG00000008919,ENSACLG00000008941,ENSACLG00000008950,ENSACLG00000027611,ENSACLG00000006790,…
GO:BP	transcription by RNA polymerase II	GO:0006366	0.00320626	2.494	567	7008	333	14106	ENSACLG00000007206,ENSACLG00000008375,ENSACLG00000011876,ENSACLG00000012703,ENSACLG00000015234,ENSACLG00000021576,ENSACLG00000023172,ENSACLG00000026112,ENSACLG00000026270,ENSACLG00000027039,ENSACLG00000000790,ENSACLG00000006295,ENSACLG00000008949,ENSACLG00000002412,ENSACLG00000010417,ENSACLG00000010758,ENSACLG00000023895,ENSACLG00000023974,ENSACLG00000026804,ENSACLG00000002347,ENSACLG00000012108,…
GO:BP	translation	GO:0006412	0.0041081	2.38636	312	7008	193	14106	ENSACLG00000009583,ENSACLG00000015376,ENSACLG00000021001,ENSACLG00000022272,ENSACLG00000022314,ENSACLG00000022765,ENSACLG00000023638,ENSACLG00000027917,ENSACLG00000009322,ENSACLG00000010657,ENSACLG00000019047,ENSACLG00000026573,ENSACLG00000027911,ENSACLG00000005434,ENSACLG00000011069,ENSACLG00000015446,ENSACLG00000017104,ENSACLG00000019061,ENSACLG00000026015,ENSACLG00000009089,ENSACLG00000012805,…
GO:BP	transmembrane receptor protein serine/threonine kinase signaling pathway	GO:0007178	0.00946906	2.02369	86	7008	62	14106	ENSACLG00000014529,ENSACLG00000017828,ENSACLG00000025298,ENSACLG00000014355,ENSACLG00000007596,ENSACLG00000016303,ENSACLG00000027320,ENSACLG00000019566,ENSACLG00000002104,ENSACLG00000004845,ENSACLG00000006678,ENSACLG00000012594,ENSACLG00000007499,ENSACLG00000008280,ENSACLG00000022166,ENSACLG00000017251,ENSACLG00000017290,ENSACLG00000027611,ENSACLG00000008663,ENSACLG00000013921,ENSACLG00000017558,…
GO:BP	transmembrane receptor protein tyrosine kinase signaling pathway	GO:0007169	0.0298437	1.52515	115	7008	78	14106	ENSACLG00000012334,ENSACLG00000008110,ENSACLG00000027047,ENSACLG00000003319,ENSACLG00000026315,ENSACLG00000020278,ENSACLG00000008970,ENSACLG00000018835,ENSACLG00000009587,ENSACLG00000011527,ENSACLG00000026248,ENSACLG00000009980,ENSACLG00000001604,ENSACLG00000017429,ENSACLG00000023553,ENSACLG00000013491,ENSACLG00000021960,ENSACLG00000016789,ENSACLG00000012190,ENSACLG00000019181,ENSACLG00000011687,…
GO:BP	tube development	GO:0035295	1.31861e-07	6.87988	346	7008	229	14106	ENSACLG00000001809,ENSACLG00000002592,ENSACLG00000003303,ENSACLG00000007475,ENSACLG00000007599,ENSACLG00000012277,ENSACLG00000017828,ENSACLG00000022271,ENSACLG00000023172,ENSACLG00000024549,ENSACLG00000026937,ENSACLG00000027739,ENSACLG00000008949,ENSACLG00000009371,ENSACLG00000020562,ENSACLG00000001042,ENSACLG00000002717,ENSACLG00000003952,ENSACLG00000009312,ENSACLG00000009332,ENSACLG00000025123,…
GO:BP	tube morphogenesis	GO:0035239	3.95418e-05	4.40294	270	7008	177	14106	ENSACLG00000002592,ENSACLG00000003303,ENSACLG00000007475,ENSACLG00000012277,ENSACLG00000017828,ENSACLG00000022271,ENSACLG00000023172,ENSACLG00000024549,ENSACLG00000026937,ENSACLG00000008949,ENSACLG00000009371,ENSACLG00000020562,ENSACLG00000001042,ENSACLG00000002717,ENSACLG00000009312,ENSACLG00000009332,ENSACLG00000025123,ENSACLG00000003887,ENSACLG00000017573,ENSACLG00000020338,ENSACLG00000026550,…
GO:BP	vasculature development	GO:0001944	0.000306106	3.51413	230	7008	151	14106	ENSACLG00000002592,ENSACLG00000007475,ENSACLG00000017828,ENSACLG00000023172,ENSACLG00000024549,ENSACLG00000026937,ENSACLG00000008949,ENSACLG00000009371,ENSACLG00000012008,ENSACLG00000020562,ENSACLG00000010417,ENSACLG00000001042,ENSACLG00000002717,ENSACLG00000009312,ENSACLG00000009332,ENSACLG00000025123,ENSACLG00000024203,ENSACLG00000003887,ENSACLG00000020338,ENSACLG00000026550,ENSACLG00000026895,…

## Sheet: 4ss
source	term_name	term_id	adjusted_p_value	negative_log10_of_adjusted_p_value	term_size	query_size	intersection_size	effective_domain_size	intersections
GO:BP	organonitrogen compound metabolic process	GO:1901564	0.00167645	2.77561	3246	1629	450	14106	ENSACLG00000000097,ENSACLG00000000156,ENSACLG00000000396,ENSACLG00000000639,ENSACLG00000000795,ENSACLG00000003239,ENSACLG00000003920,ENSACLG00000007252,ENSACLG00000007463,ENSACLG00000007531,ENSACLG00000010560,ENSACLG00000011604,ENSACLG00000011775,ENSACLG00000011907,ENSACLG00000012009,ENSACLG00000012032,ENSACLG00000012334,ENSACLG00000013959,ENSACLG00000014124,ENSACLG00000014805,ENSACLG00000015490,…
GO:BP	small molecule metabolic process	GO:0044281	0.00182534	2.73866	706	1629	122	14106	ENSACLG00000001291,ENSACLG00000002222,ENSACLG00000009703,ENSACLG00000011604,ENSACLG00000017213,ENSACLG00000018557,ENSACLG00000020847,ENSACLG00000021815,ENSACLG00000024554,ENSACLG00000027209,ENSACLG00000012596,ENSACLG00000022595,ENSACLG00000014003,ENSACLG00000015156,ENSACLG00000023863,ENSACLG00000024048,ENSACLG00000024393,ENSACLG00000026971,ENSACLG00000006771,ENSACLG00000011311,ENSACLG00000014321,…
GO:BP	phosphorus metabolic process	GO:0006793	0.00416117	2.38078	1447	1629	220	14106	ENSACLG00000000097,ENSACLG00000007252,ENSACLG00000009703,ENSACLG00000012032,ENSACLG00000012334,ENSACLG00000014805,ENSACLG00000015490,ENSACLG00000018557,ENSACLG00000019507,ENSACLG00000020099,ENSACLG00000021307,ENSACLG00000021919,ENSACLG00000022674,ENSACLG00000023874,ENSACLG00000024636,ENSACLG00000025059,ENSACLG00000025106,ENSACLG00000025431,ENSACLG00000025651,ENSACLG00000026244,ENSACLG00000027209,…
GO:BP	phosphate-containing compound metabolic process	GO:0006796	0.0046556	2.33202	1434	1629	218	14106	ENSACLG00000000097,ENSACLG00000007252,ENSACLG00000009703,ENSACLG00000012032,ENSACLG00000012334,ENSACLG00000014805,ENSACLG00000015490,ENSACLG00000018557,ENSACLG00000019507,ENSACLG00000020099,ENSACLG00000021307,ENSACLG00000021919,ENSACLG00000022674,ENSACLG00000023874,ENSACLG00000024636,ENSACLG00000025059,ENSACLG00000025106,ENSACLG00000025431,ENSACLG00000025651,ENSACLG00000026244,ENSACLG00000027209,…
GO:BP	lipid metabolic process	GO:0006629	0.0107279	1.96948	560	1629	98	14106	ENSACLG00000002222,ENSACLG00000009579,ENSACLG00000023874,ENSACLG00000025059,ENSACLG00000025651,ENSACLG00000027477,ENSACLG00000012596,ENSACLG00000013639,ENSACLG00000014305,ENSACLG00000019109,ENSACLG00000000674,ENSACLG00000002017,ENSACLG00000005378,ENSACLG00000010937,ENSACLG00000012409,ENSACLG00000014003,ENSACLG00000015189,ENSACLG00000020379,ENSACLG00000024048,ENSACLG00000026971,ENSACLG00000022282,…
GO:BP	carbohydrate derivative metabolic process	GO:1901135	0.019938	1.70032	533	1629	93	14106	ENSACLG00000013959,ENSACLG00000018557,ENSACLG00000019507,ENSACLG00000020712,ENSACLG00000021815,ENSACLG00000027849,ENSACLG00000014305,ENSACLG00000020573,ENSACLG00000022595,ENSACLG00000011889,ENSACLG00000015156,ENSACLG00000023863,ENSACLG00000024393,ENSACLG00000025963,ENSACLG00000027391,ENSACLG00000001551,ENSACLG00000005397,ENSACLG00000006331,ENSACLG00000006340,ENSACLG00000011311,ENSACLG00000014321,…
GO:BP	organophosphate metabolic process	GO:0019637	0.032127	1.49313	483	1629	85	14106	ENSACLG00000018557,ENSACLG00000023874,ENSACLG00000025059,ENSACLG00000025651,ENSACLG00000027209,ENSACLG00000027477,ENSACLG00000013639,ENSACLG00000000674,ENSACLG00000005378,ENSACLG00000010937,ENSACLG00000011889,ENSACLG00000015156,ENSACLG00000023863,ENSACLG00000024393,ENSACLG00000006771,ENSACLG00000011311,ENSACLG00000019632,ENSACLG00000022282,ENSACLG00000025745,ENSACLG00000016011,ENSACLG00000014315,…
GO:BP	positive regulation of locomotion	GO:0040017	0.0443401	1.3532	11	1629	7	14106	ENSACLG00000003303,ENSACLG00000013981,ENSACLG00000006652,ENSACLG00000021741,ENSACLG00000010197,ENSACLG00000004676,ENSACLG00000006575

## Sheet: 10ss
source	term_name	term_id	adjusted_p_value	negative_log10_of_adjusted_p_value	term_size	query_size	intersection_size	effective_domain_size	intersections
GO:BP	small molecule metabolic process	GO:0044281	3.06295e-06	5.51386	706	918	87	14106	ENSACLG00000001291,ENSACLG00000006833,ENSACLG00000018557,ENSACLG00000019035,ENSACLG00000019589,ENSACLG00000021774,ENSACLG00000024554,ENSACLG00000027209,ENSACLG00000027920,ENSACLG00000012596,ENSACLG00000013801,ENSACLG00000022595,ENSACLG00000028001,ENSACLG00000009736,ENSACLG00000023863,ENSACLG00000024048,ENSACLG00000024393,ENSACLG00000011311,ENSACLG00000019632,ENSACLG00000020240,ENSACLG00000001635,…
GO:BP	nucleosome organization	GO:0034728	6.29838e-06	5.20077	29	918	13	14106	ENSACLG00000002379,ENSACLG00000005422,ENSACLG00000014563,ENSACLG00000018642,ENSACLG00000017611,ENSACLG00000011610,ENSACLG00000007578,ENSACLG00000020863,ENSACLG00000024230,ENSACLG00000018450,ENSACLG00000016040,ENSACLG00000006958,ENSACLG00000020059
GO:BP	nucleosome assembly	GO:0006334	6.29838e-06	5.20077	29	918	13	14106	ENSACLG00000002379,ENSACLG00000005422,ENSACLG00000014563,ENSACLG00000018642,ENSACLG00000017611,ENSACLG00000011610,ENSACLG00000007578,ENSACLG00000020863,ENSACLG00000024230,ENSACLG00000018450,ENSACLG00000016040,ENSACLG00000006958,ENSACLG00000020059
GO:BP	carbohydrate derivative metabolic process	GO:1901135	0.00192535	2.71549	533	918	63	14106	ENSACLG00000018557,ENSACLG00000019035,ENSACLG00000021303,ENSACLG00000021774,ENSACLG00000010390,ENSACLG00000020573,ENSACLG00000020617,ENSACLG00000022595,ENSACLG00000028001,ENSACLG00000023863,ENSACLG00000024393,ENSACLG00000025963,ENSACLG00000027391,ENSACLG00000001551,ENSACLG00000005397,ENSACLG00000006331,ENSACLG00000006340,ENSACLG00000011311,ENSACLG00000005539,ENSACLG00000009395,ENSACLG00000019234,…
GO:BP	oxoacid metabolic process	GO:0043436	0.00233311	2.63206	316	918	43	14106	ENSACLG00000001291,ENSACLG00000006833,ENSACLG00000018557,ENSACLG00000024554,ENSACLG00000027920,ENSACLG00000012596,ENSACLG00000013801,ENSACLG00000022595,ENSACLG00000009736,ENSACLG00000024048,ENSACLG00000011311,ENSACLG00000020240,ENSACLG00000001635,ENSACLG00000000700,ENSACLG00000002358,ENSACLG00000004573,ENSACLG00000012342,ENSACLG00000022801,ENSACLG00000000634,ENSACLG00000021909,ENSACLG00000006045,…
GO:BP	carboxylic acid metabolic process	GO:0019752	0.00233311	2.63206	316	918	43	14106	ENSACLG00000001291,ENSACLG00000006833,ENSACLG00000018557,ENSACLG00000024554,ENSACLG00000027920,ENSACLG00000012596,ENSACLG00000013801,ENSACLG00000022595,ENSACLG00000009736,ENSACLG00000024048,ENSACLG00000011311,ENSACLG00000020240,ENSACLG00000001635,ENSACLG00000000700,ENSACLG00000002358,ENSACLG00000004573,ENSACLG00000012342,ENSACLG00000022801,ENSACLG00000000634,ENSACLG00000021909,ENSACLG00000006045,…
GO:BP	organic acid metabolic process	GO:0006082	0.00253448	2.59611	317	918	43	14106	ENSACLG00000001291,ENSACLG00000006833,ENSACLG00000018557,ENSACLG00000024554,ENSACLG00000027920,ENSACLG00000012596,ENSACLG00000013801,ENSACLG00000022595,ENSACLG00000009736,ENSACLG00000024048,ENSACLG00000011311,ENSACLG00000020240,ENSACLG00000001635,ENSACLG00000000700,ENSACLG00000002358,ENSACLG00000004573,ENSACLG00000012342,ENSACLG00000022801,ENSACLG00000000634,ENSACLG00000021909,ENSACLG00000006045,…
GO:BP	protein-DNA complex assembly	GO:0065004	0.00255119	2.59326	45	918	13	14106	ENSACLG00000002379,ENSACLG00000005422,ENSACLG00000014563,ENSACLG00000018642,ENSACLG00000017611,ENSACLG00000011610,ENSACLG00000007578,ENSACLG00000020863,ENSACLG00000024230,ENSACLG00000018450,ENSACLG00000016040,ENSACLG00000006958,ENSACLG00000020059
GO:BP	organonitrogen compound metabolic process	GO:1901564	0.0061793	2.20906	3246	918	266	14106	ENSACLG00000000396,ENSACLG00000000795,ENSACLG00000004768,ENSACLG00000006833,ENSACLG00000010993,ENSACLG00000012009,ENSACLG00000017870,ENSACLG00000018557,ENSACLG00000019035,ENSACLG00000019589,ENSACLG00000019947,ENSACLG00000020275,ENSACLG00000021303,ENSACLG00000021774,ENSACLG00000024554,ENSACLG00000024627,ENSACLG00000024636,ENSACLG00000027715,ENSACLG00000027857,ENSACLG00000000717,ENSACLG00000009296,…
GO:BP	small molecule catabolic process	GO:0044282	0.0146507	1.83414	100	918	19	14106	ENSACLG00000018557,ENSACLG00000024554,ENSACLG00000013801,ENSACLG00000009736,ENSACLG00000023863,ENSACLG00000001635,ENSACLG00000024835,ENSACLG00000024870,ENSACLG00000024900,ENSACLG00000024918,ENSACLG00000004573,ENSACLG00000022801,ENSACLG00000018021,ENSACLG00000022592,ENSACLG00000014749,ENSACLG00000017526,ENSACLG00000001385,ENSACLG00000011482,ENSACLG00000016322
GO:BP	alcohol catabolic process	GO:0046164	0.0351038	1.45465	12	918	6	14106	ENSACLG00000023863,ENSACLG00000024835,ENSACLG00000024870,ENSACLG00000024900,ENSACLG00000024918,ENSACLG00000016322
GO:BP	proteinogenic amino acid metabolic process	GO:0170039	0.039684	1.40138	81	918	16	14106	ENSACLG00000006833,ENSACLG00000018557,ENSACLG00000024554,ENSACLG00000001635,ENSACLG00000000700,ENSACLG00000002358,ENSACLG00000022801,ENSACLG00000006045,ENSACLG00000022592,ENSACLG00000008214,ENSACLG00000010606,ENSACLG00000010909,ENSACLG00000015674,ENSACLG00000004022,ENSACLG00000007919,ENSACLG00000026506

## Sheet: 15ss
source	term_name	term_id	adjusted_p_value	negative_log10_of_adjusted_p_value	term_size	query_size	intersection_size	effective_domain_size	intersections
GO:BP	epithelium development	GO:0060429	2e-07	6.69807	415	2204	114	14106	ENSACLG00000012609,ENSACLG00000013104,ENSACLG00000021979,ENSACLG00000021993,ENSACLG00000022271,ENSACLG00000025984,ENSACLG00000026937,ENSACLG00000027739,ENSACLG00000002541,ENSACLG00000009371,ENSACLG00000013757,ENSACLG00000000181,ENSACLG00000009564,ENSACLG00000015581,ENSACLG00000019273,ENSACLG00000004319,ENSACLG00000013458,ENSACLG00000014440,ENSACLG00000000003,ENSACLG00000005106,ENSACLG00000011862,…
GO:BP	developmental process	GO:0032502	8.11e-07	6.09101	2513	2204	494	14106	ENSACLG00000000639,ENSACLG00000000795,ENSACLG00000001080,ENSACLG00000003214,ENSACLG00000003434,ENSACLG00000004667,ENSACLG00000006105,ENSACLG00000007463,ENSACLG00000008174,ENSACLG00000008924,ENSACLG00000009953,ENSACLG00000012609,ENSACLG00000013104,ENSACLG00000013797,ENSACLG00000016731,ENSACLG00000017086,ENSACLG00000018699,ENSACLG00000019035,ENSACLG00000019507,ENSACLG00000020174,ENSACLG00000020690,…
GO:BP	tissue development	GO:0009888	1.2878e-06	5.89015	668	2204	162	14106	ENSACLG00000012609,ENSACLG00000013104,ENSACLG00000019035,ENSACLG00000021979,ENSACLG00000021993,ENSACLG00000022271,ENSACLG00000024008,ENSACLG00000024549,ENSACLG00000025984,ENSACLG00000026937,ENSACLG00000027739,ENSACLG00000002541,ENSACLG00000009371,ENSACLG00000013757,ENSACLG00000017534,ENSACLG00000000181,ENSACLG00000002059,ENSACLG00000002212,ENSACLG00000009564,ENSACLG00000010417,ENSACLG00000015581,…
GO:BP	anatomical structure development	GO:0048856	1.79044e-06	5.74704	2456	2204	482	14106	ENSACLG00000000639,ENSACLG00000000795,ENSACLG00000001080,ENSACLG00000003214,ENSACLG00000003434,ENSACLG00000004667,ENSACLG00000006105,ENSACLG00000008174,ENSACLG00000008924,ENSACLG00000009953,ENSACLG00000012609,ENSACLG00000013104,ENSACLG00000013797,ENSACLG00000016731,ENSACLG00000017086,ENSACLG00000018699,ENSACLG00000019035,ENSACLG00000019507,ENSACLG00000020174,ENSACLG00000021533,ENSACLG00000021979,…
GO:BP	animal organ development	GO:0048513	1.66763e-05	4.7779	1144	2204	246	14106	ENSACLG00000004667,ENSACLG00000012609,ENSACLG00000013104,ENSACLG00000016731,ENSACLG00000018699,ENSACLG00000019035,ENSACLG00000021979,ENSACLG00000024008,ENSACLG00000024549,ENSACLG00000025106,ENSACLG00000027814,ENSACLG00000027910,ENSACLG00000002541,ENSACLG00000009371,ENSACLG00000012166,ENSACLG00000012932,ENSACLG00000012949,ENSACLG00000013153,ENSACLG00000017534,ENSACLG00000000181,ENSACLG00000002059,…
GO:BP	anterior/posterior pattern specification	GO:0009952	4.10204e-05	4.387	78	2204	32	14106	ENSACLG00000012609,ENSACLG00000002541,ENSACLG00000009371,ENSACLG00000004319,ENSACLG00000014440,ENSACLG00000000003,ENSACLG00000018561,ENSACLG00000026766,ENSACLG00000003939,ENSACLG00000013653,ENSACLG00000007281,ENSACLG00000020197,ENSACLG00000025450,ENSACLG00000027611,ENSACLG00000027625,ENSACLG00000027636,ENSACLG00000012289,ENSACLG00000017884,ENSACLG00000020494,ENSACLG00000008496,ENSACLG00000022904,…
GO:BP	embryo development	GO:0009790	6.21604e-05	4.20649	527	2204	128	14106	ENSACLG00000003214,ENSACLG00000012609,ENSACLG00000013104,ENSACLG00000016731,ENSACLG00000019035,ENSACLG00000021993,ENSACLG00000022271,ENSACLG00000025106,ENSACLG00000027739,ENSACLG00000027791,ENSACLG00000002541,ENSACLG00000009371,ENSACLG00000009564,ENSACLG00000010417,ENSACLG00000014455,ENSACLG00000015581,ENSACLG00000004319,ENSACLG00000012763,ENSACLG00000013458,ENSACLG00000014440,ENSACLG00000016492,…
GO:BP	somitogenesis	GO:0001756	0.000175838	3.75489	36	2204	19	14106	ENSACLG00000012609,ENSACLG00000002541,ENSACLG00000009371,ENSACLG00000004319,ENSACLG00000018561,ENSACLG00000026766,ENSACLG00000007281,ENSACLG00000025450,ENSACLG00000027636,ENSACLG00000020494,ENSACLG00000008496,ENSACLG00000022904,ENSACLG00000004977,ENSACLG00000009866,ENSACLG00000016929,ENSACLG00000004676,ENSACLG00000022172,ENSACLG00000022868,ENSACLG00000009408
GO:BP	regionalization	GO:0003002	0.000241138	3.61774	231	2204	66	14106	ENSACLG00000012609,ENSACLG00000027030,ENSACLG00000002541,ENSACLG00000009371,ENSACLG00000006488,ENSACLG00000027533,ENSACLG00000004319,ENSACLG00000007596,ENSACLG00000014440,ENSACLG00000017355,ENSACLG00000000003,ENSACLG00000005106,ENSACLG00000013328,ENSACLG00000017488,ENSACLG00000018561,ENSACLG00000020358,ENSACLG00000020792,ENSACLG00000024159,ENSACLG00000026096,ENSACLG00000026766,ENSACLG00000011583,…
GO:BP	lipid metabolic process	GO:0006629	0.000241791	3.61656	560	2204	132	14106	ENSACLG00000006105,ENSACLG00000006770,ENSACLG00000009579,ENSACLG00000011632,ENSACLG00000012796,ENSACLG00000013528,ENSACLG00000019035,ENSACLG00000020522,ENSACLG00000020604,ENSACLG00000022029,ENSACLG00000022285,ENSACLG00000025651,ENSACLG00000027477,ENSACLG00000010390,ENSACLG00000012513,ENSACLG00000012596,ENSACLG00000012743,ENSACLG00000013801,ENSACLG00000013945,ENSACLG00000015780,ENSACLG00000016224,…
GO:BP	pattern specification process	GO:0007389	0.00035739	3.44686	238	2204	67	14106	ENSACLG00000012609,ENSACLG00000027030,ENSACLG00000002541,ENSACLG00000009371,ENSACLG00000006488,ENSACLG00000027533,ENSACLG00000004319,ENSACLG00000007596,ENSACLG00000014440,ENSACLG00000017355,ENSACLG00000000003,ENSACLG00000005106,ENSACLG00000013328,ENSACLG00000017488,ENSACLG00000018561,ENSACLG00000020358,ENSACLG00000020792,ENSACLG00000024159,ENSACLG00000026096,ENSACLG00000026766,ENSACLG00000011583,…
GO:BP	chordate embryonic development	GO:0043009	0.00101378	2.99406	216	2204	61	14106	ENSACLG00000003214,ENSACLG00000012609,ENSACLG00000016731,ENSACLG00000019035,ENSACLG00000022271,ENSACLG00000027739,ENSACLG00000002541,ENSACLG00000009371,ENSACLG00000004319,ENSACLG00000014440,ENSACLG00000016492,ENSACLG00000000003,ENSACLG00000005106,ENSACLG00000016713,ENSACLG00000017488,ENSACLG00000018561,ENSACLG00000020792,ENSACLG00000021055,ENSACLG00000026096,ENSACLG00000026766,ENSACLG00000000476,…
GO:BP	hindbrain development	GO:0030902	0.00103684	2.98429	57	2204	24	14106	ENSACLG00000002541,ENSACLG00000012949,ENSACLG00000006488,ENSACLG00000014440,ENSACLG00000000003,ENSACLG00000026096,ENSACLG00000016598,ENSACLG00000022967,ENSACLG00000024376,ENSACLG00000019087,ENSACLG00000013653,ENSACLG00000015850,ENSACLG00000020063,ENSACLG00000024592,ENSACLG00000027636,ENSACLG00000011313,ENSACLG00000017884,ENSACLG00000022904,ENSACLG00000026529,ENSACLG00000006281,ENSACLG00000001593,…
GO:BP	regulation of cell differentiation	GO:0045595	0.00112523	2.94876	126	2204	41	14106	ENSACLG00000001080,ENSACLG00000003214,ENSACLG00000021993,ENSACLG00000000181,ENSACLG00000002212,ENSACLG00000010417,ENSACLG00000024250,ENSACLG00000027826,ENSACLG00000000003,ENSACLG00000006208,ENSACLG00000016713,ENSACLG00000025796,ENSACLG00000023715,ENSACLG00000026096,ENSACLG00000026766,ENSACLG00000011583,ENSACLG00000021885,ENSACLG00000013948,ENSACLG00000019087,ENSACLG00000019714,ENSACLG00000015850,…
GO:BP	cell adhesion	GO:0007155	0.00113864	2.94361	455	2204	109	14106	ENSACLG00000011554,ENSACLG00000018874,ENSACLG00000018891,ENSACLG00000020690,ENSACLG00000021979,ENSACLG00000023480,ENSACLG00000007585,ENSACLG00000007628,ENSACLG00000008168,ENSACLG00000008421,ENSACLG00000008498,ENSACLG00000009031,ENSACLG00000009120,ENSACLG00000011191,ENSACLG00000012166,ENSACLG00000015964,ENSACLG00000004256,ENSACLG00000004340,ENSACLG00000005023,ENSACLG00000010417,ENSACLG00000014455,…
GO:BP	embryo development ending in birth or egg hatching	GO:0009792	0.00141512	2.84921	218	2204	61	14106	ENSACLG00000003214,ENSACLG00000012609,ENSACLG00000016731,ENSACLG00000019035,ENSACLG00000022271,ENSACLG00000027739,ENSACLG00000002541,ENSACLG00000009371,ENSACLG00000004319,ENSACLG00000014440,ENSACLG00000016492,ENSACLG00000000003,ENSACLG00000005106,ENSACLG00000016713,ENSACLG00000017488,ENSACLG00000018561,ENSACLG00000020792,ENSACLG00000021055,ENSACLG00000026096,ENSACLG00000026766,ENSACLG00000000476,…
GO:BP	integrin-mediated signaling pathway	GO:0007229	0.0014582	2.83618	47	2204	21	14106	ENSACLG00000019555,ENSACLG00000007585,ENSACLG00000007628,ENSACLG00000008421,ENSACLG00000008498,ENSACLG00000009031,ENSACLG00000009120,ENSACLG00000010067,ENSACLG00000016852,ENSACLG00000012517,ENSACLG00000005796,ENSACLG00000015330,ENSACLG00000021627,ENSACLG00000024485,ENSACLG00000025607,ENSACLG00000009288,ENSACLG00000001820,ENSACLG00000022868,ENSACLG00000013522,ENSACLG00000011910,ENSACLG00000012059
GO:BP	cellular lipid metabolic process	GO:0044255	0.00182971	2.73762	362	2204	90	14106	ENSACLG00000006105,ENSACLG00000012796,ENSACLG00000013528,ENSACLG00000019035,ENSACLG00000020522,ENSACLG00000022285,ENSACLG00000025651,ENSACLG00000027477,ENSACLG00000010390,ENSACLG00000012513,ENSACLG00000012596,ENSACLG00000013801,ENSACLG00000015780,ENSACLG00000016224,ENSACLG00000022133,ENSACLG00000023396,ENSACLG00000023416,ENSACLG00000000674,ENSACLG00000001986,ENSACLG00000005378,ENSACLG00000009736,…
GO:BP	segmentation	GO:0035282	0.00227113	2.64376	41	2204	19	14106	ENSACLG00000012609,ENSACLG00000002541,ENSACLG00000009371,ENSACLG00000004319,ENSACLG00000018561,ENSACLG00000026766,ENSACLG00000007281,ENSACLG00000025450,ENSACLG00000027636,ENSACLG00000020494,ENSACLG00000008496,ENSACLG00000022904,ENSACLG00000004977,ENSACLG00000009866,ENSACLG00000016929,ENSACLG00000004676,ENSACLG00000022172,ENSACLG00000022868,ENSACLG00000009408
GO:BP	central nervous system development	GO:0007417	0.00231898	2.6347	284	2204	74	14106	ENSACLG00000018699,ENSACLG00000019035,ENSACLG00000021993,ENSACLG00000022674,ENSACLG00000027213,ENSACLG00000002541,ENSACLG00000009371,ENSACLG00000012949,ENSACLG00000006488,ENSACLG00000007545,ENSACLG00000024250,ENSACLG00000014440,ENSACLG00000000003,ENSACLG00000001754,ENSACLG00000006208,ENSACLG00000011862,ENSACLG00000025670,ENSACLG00000008063,ENSACLG00000026096,ENSACLG00000026766,ENSACLG00000003045,…
GO:BP	embryonic morphogenesis	GO:0048598	0.0027476	2.56105	325	2204	82	14106	ENSACLG00000016731,ENSACLG00000019035,ENSACLG00000021993,ENSACLG00000022271,ENSACLG00000027791,ENSACLG00000002541,ENSACLG00000009564,ENSACLG00000015581,ENSACLG00000012763,ENSACLG00000013458,ENSACLG00000000003,ENSACLG00000005106,ENSACLG00000009240,ENSACLG00000016776,ENSACLG00000017488,ENSACLG00000005620,ENSACLG00000020358,ENSACLG00000020792,ENSACLG00000021055,ENSACLG00000023751,ENSACLG00000026096,…
GO:BP	morphogenesis of an epithelium	GO:0002009	0.00293417	2.53252	213	2204	59	14106	ENSACLG00000021979,ENSACLG00000021993,ENSACLG00000022271,ENSACLG00000025984,ENSACLG00000026937,ENSACLG00000002541,ENSACLG00000013757,ENSACLG00000009564,ENSACLG00000015581,ENSACLG00000013458,ENSACLG00000000003,ENSACLG00000005106,ENSACLG00000011862,ENSACLG00000017488,ENSACLG00000020792,ENSACLG00000023751,ENSACLG00000026096,ENSACLG00000021854,ENSACLG00000011443,ENSACLG00000013948,ENSACLG00000020525,…
GO:BP	brain development	GO:0007420	0.00388871	2.41019	210	2204	58	14106	ENSACLG00000018699,ENSACLG00000002541,ENSACLG00000012949,ENSACLG00000006488,ENSACLG00000007545,ENSACLG00000024250,ENSACLG00000014440,ENSACLG00000000003,ENSACLG00000011862,ENSACLG00000025670,ENSACLG00000008063,ENSACLG00000026096,ENSACLG00000026766,ENSACLG00000022912,ENSACLG00000016598,ENSACLG00000022967,ENSACLG00000024376,ENSACLG00000025897,ENSACLG00000019087,ENSACLG00000024745,ENSACLG00000013653,…
GO:BP	cytoskeleton organization	GO:0007010	0.00393936	2.40457	343	2204	85	14106	ENSACLG00000013797,ENSACLG00000018874,ENSACLG00000018891,ENSACLG00000025424,ENSACLG00000027122,ENSACLG00000027739,ENSACLG00000002541,ENSACLG00000011963,ENSACLG00000002059,ENSACLG00000012140,ENSACLG00000020132,ENSACLG00000002439,ENSACLG00000003646,ENSACLG00000004292,ENSACLG00000004554,ENSACLG00000015598,ENSACLG00000019377,ENSACLG00000001322,ENSACLG00000007290,ENSACLG00000024949,ENSACLG00000025010,…
GO:BP	regulation of developmental process	GO:0050793	0.00443352	2.35325	269	2204	70	14106	ENSACLG00000001080,ENSACLG00000003214,ENSACLG00000021993,ENSACLG00000027910,ENSACLG00000009371,ENSACLG00000000181,ENSACLG00000002212,ENSACLG00000009564,ENSACLG00000010417,ENSACLG00000014455,ENSACLG00000019903,ENSACLG00000024250,ENSACLG00000027826,ENSACLG00000016492,ENSACLG00000000003,ENSACLG00000006208,ENSACLG00000009395,ENSACLG00000016713,ENSACLG00000016803,ENSACLG00000025796,ENSACLG00000005579,…
GO:BP	carbohydrate derivative metabolic process	GO:1901135	0.00532321	2.27383	533	2204	121	14106	ENSACLG00000002071,ENSACLG00000006105,ENSACLG00000013959,ENSACLG00000014938,ENSACLG00000018557,ENSACLG00000019035,ENSACLG00000019507,ENSACLG00000020712,ENSACLG00000021303,ENSACLG00000021640,ENSACLG00000021890,ENSACLG00000024385,ENSACLG00000027849,ENSACLG00000010390,ENSACLG00000017497,ENSACLG00000020573,ENSACLG00000020617,ENSACLG00000010329,ENSACLG00000011889,ENSACLG00000023863,ENSACLG00000024235,…
GO:BP	small molecule metabolic process	GO:0044281	0.00555779	2.2551	706	2204	153	14106	ENSACLG00000002071,ENSACLG00000002381,ENSACLG00000002477,ENSACLG00000006105,ENSACLG00000006833,ENSACLG00000012796,ENSACLG00000013277,ENSACLG00000013528,ENSACLG00000015718,ENSACLG00000018557,ENSACLG00000019035,ENSACLG00000020522,ENSACLG00000021890,ENSACLG00000024385,ENSACLG00000024554,ENSACLG00000025238,ENSACLG00000011930,ENSACLG00000012513,ENSACLG00000012596,ENSACLG00000013801,ENSACLG00000016224,…
GO:BP	cell surface receptor signaling pathway	GO:0007166	0.00589167	2.22976	767	2204	164	14106	ENSACLG00000002447,ENSACLG00000012609,ENSACLG00000014805,ENSACLG00000014816,ENSACLG00000015060,ENSACLG00000019555,ENSACLG00000025706,ENSACLG00000026354,ENSACLG00000026556,ENSACLG00000027030,ENSACLG00000027910,ENSACLG00000001140,ENSACLG00000002541,ENSACLG00000003117,ENSACLG00000006173,ENSACLG00000007585,ENSACLG00000007628,ENSACLG00000008421,ENSACLG00000008498,ENSACLG00000009031,ENSACLG00000009120,…
GO:BP	mesenchyme development	GO:0060485	0.00597718	2.2235	82	2204	29	14106	ENSACLG00000019035,ENSACLG00000021979,ENSACLG00000024549,ENSACLG00000017534,ENSACLG00000017355,ENSACLG00000000003,ENSACLG00000005106,ENSACLG00000026096,ENSACLG00000001505,ENSACLG00000024364,ENSACLG00000020525,ENSACLG00000020860,ENSACLG00000022041,ENSACLG00000004096,ENSACLG00000004555,ENSACLG00000007281,ENSACLG00000012517,ENSACLG00000008451,ENSACLG00000020494,ENSACLG00000008496,ENSACLG00000026529,…
GO:BP	multicellular organism development	GO:0007275	0.00726543	2.13874	1822	2204	348	14106	ENSACLG00000001080,ENSACLG00000003214,ENSACLG00000008174,ENSACLG00000008924,ENSACLG00000009953,ENSACLG00000012609,ENSACLG00000013104,ENSACLG00000016731,ENSACLG00000017086,ENSACLG00000018699,ENSACLG00000019035,ENSACLG00000021533,ENSACLG00000021979,ENSACLG00000021993,ENSACLG00000022271,ENSACLG00000022674,ENSACLG00000024008,ENSACLG00000024152,ENSACLG00000024389,ENSACLG00000024549,ENSACLG00000025106,…
GO:BP	tissue morphogenesis	GO:0048729	0.00728385	2.13764	248	2204	65	14106	ENSACLG00000021979,ENSACLG00000021993,ENSACLG00000022271,ENSACLG00000025984,ENSACLG00000026937,ENSACLG00000002541,ENSACLG00000013757,ENSACLG00000009564,ENSACLG00000015581,ENSACLG00000013458,ENSACLG00000000003,ENSACLG00000005106,ENSACLG00000011862,ENSACLG00000017488,ENSACLG00000024263,ENSACLG00000025769,ENSACLG00000020792,ENSACLG00000023751,ENSACLG00000026096,ENSACLG00000021854,ENSACLG00000011443,…
GO:BP	head development	GO:0060322	0.0114301	1.94195	217	2204	58	14106	ENSACLG00000018699,ENSACLG00000002541,ENSACLG00000012949,ENSACLG00000006488,ENSACLG00000007545,ENSACLG00000024250,ENSACLG00000014440,ENSACLG00000000003,ENSACLG00000011862,ENSACLG00000025670,ENSACLG00000008063,ENSACLG00000026096,ENSACLG00000026766,ENSACLG00000022912,ENSACLG00000016598,ENSACLG00000022967,ENSACLG00000024376,ENSACLG00000025897,ENSACLG00000019087,ENSACLG00000024745,ENSACLG00000013653,…
GO:BP	regulation of multicellular organismal development	GO:2000026	0.018984	1.72161	126	2204	38	14106	ENSACLG00000001080,ENSACLG00000021993,ENSACLG00000000181,ENSACLG00000002212,ENSACLG00000010417,ENSACLG00000014455,ENSACLG00000024250,ENSACLG00000016492,ENSACLG00000000003,ENSACLG00000006208,ENSACLG00000009395,ENSACLG00000016713,ENSACLG00000025796,ENSACLG00000019136,ENSACLG00000026766,ENSACLG00000011583,ENSACLG00000021885,ENSACLG00000013948,ENSACLG00000003939,ENSACLG00000019087,ENSACLG00000020201,…
GO:BP	regulation of cell development	GO:0060284	0.0205751	1.68666	66	2204	24	14106	ENSACLG00000001080,ENSACLG00000021993,ENSACLG00000002212,ENSACLG00000010417,ENSACLG00000024250,ENSACLG00000027826,ENSACLG00000000003,ENSACLG00000006208,ENSACLG00000025796,ENSACLG00000026766,ENSACLG00000011583,ENSACLG00000021885,ENSACLG00000013948,ENSACLG00000019087,ENSACLG00000019714,ENSACLG00000015850,ENSACLG00000013370,ENSACLG00000017585,ENSACLG00000008438,ENSACLG00000026545,ENSACLG00000016156,…
GO:BP	anatomical structure morphogenesis	GO:0009653	0.0212899	1.67183	975	2204	198	14106	ENSACLG00000012609,ENSACLG00000013797,ENSACLG00000016731,ENSACLG00000017086,ENSACLG00000019035,ENSACLG00000021979,ENSACLG00000021993,ENSACLG00000022271,ENSACLG00000024008,ENSACLG00000024389,ENSACLG00000024549,ENSACLG00000025984,ENSACLG00000026937,ENSACLG00000027791,ENSACLG00000027910,ENSACLG00000001140,ENSACLG00000002541,ENSACLG00000009371,ENSACLG00000013757,ENSACLG00000020562,ENSACLG00000000181,…
GO:BP	organic acid metabolic process	GO:0006082	0.0224519	1.64875	317	2204	77	14106	ENSACLG00000002071,ENSACLG00000006833,ENSACLG00000012796,ENSACLG00000013528,ENSACLG00000015718,ENSACLG00000018557,ENSACLG00000020522,ENSACLG00000024385,ENSACLG00000024554,ENSACLG00000025238,ENSACLG00000012513,ENSACLG00000012596,ENSACLG00000013801,ENSACLG00000017497,ENSACLG00000022114,ENSACLG00000002191,ENSACLG00000009736,ENSACLG00000023854,ENSACLG00000024048,ENSACLG00000024235,ENSACLG00000026115,…
GO:BP	ameboidal-type cell migration	GO:0001667	0.0237584	1.62418	96	2204	31	14106	ENSACLG00000021979,ENSACLG00000024549,ENSACLG00000027791,ENSACLG00000002541,ENSACLG00000017534,ENSACLG00000012763,ENSACLG00000013458,ENSACLG00000013482,ENSACLG00000020358,ENSACLG00000023751,ENSACLG00000026096,ENSACLG00000001505,ENSACLG00000024364,ENSACLG00000020860,ENSACLG00000022041,ENSACLG00000024745,ENSACLG00000004096,ENSACLG00000004555,ENSACLG00000012517,ENSACLG00000012379,ENSACLG00000011313,…
GO:BP	neural crest cell development	GO:0014032	0.0266856	1.57372	51	2204	20	14106	ENSACLG00000021979,ENSACLG00000024549,ENSACLG00000017534,ENSACLG00000000003,ENSACLG00000026096,ENSACLG00000001505,ENSACLG00000024364,ENSACLG00000020525,ENSACLG00000022041,ENSACLG00000004096,ENSACLG00000004555,ENSACLG00000012517,ENSACLG00000020494,ENSACLG00000008496,ENSACLG00000026529,ENSACLG00000009288,ENSACLG00000016156,ENSACLG00000018629,ENSACLG00000013358,ENSACLG00000007920
GO:BP	stem cell development	GO:0048864	0.0266856	1.57372	51	2204	20	14106	ENSACLG00000021979,ENSACLG00000024549,ENSACLG00000017534,ENSACLG00000000003,ENSACLG00000026096,ENSACLG00000001505,ENSACLG00000024364,ENSACLG00000020525,ENSACLG00000022041,ENSACLG00000004096,ENSACLG00000004555,ENSACLG00000012517,ENSACLG00000020494,ENSACLG00000008496,ENSACLG00000026529,ENSACLG00000009288,ENSACLG00000016156,ENSACLG00000018629,ENSACLG00000013358,ENSACLG00000007920
GO:BP	organophosphate metabolic process	GO:0019637	0.0317016	1.49892	483	2204	108	14106	ENSACLG00000002071,ENSACLG00000002477,ENSACLG00000013277,ENSACLG00000018557,ENSACLG00000019035,ENSACLG00000021890,ENSACLG00000023294,ENSACLG00000024385,ENSACLG00000025651,ENSACLG00000027477,ENSACLG00000010390,ENSACLG00000011930,ENSACLG00000023396,ENSACLG00000023416,ENSACLG00000000674,ENSACLG00000005378,ENSACLG00000010329,ENSACLG00000011889,ENSACLG00000023863,ENSACLG00000024235,ENSACLG00000024393,…
GO:BP	oxoacid metabolic process	GO:0043436	0.0358999	1.44491	316	2204	76	14106	ENSACLG00000002071,ENSACLG00000006833,ENSACLG00000012796,ENSACLG00000013528,ENSACLG00000015718,ENSACLG00000018557,ENSACLG00000020522,ENSACLG00000024385,ENSACLG00000024554,ENSACLG00000025238,ENSACLG00000012513,ENSACLG00000012596,ENSACLG00000013801,ENSACLG00000017497,ENSACLG00000022114,ENSACLG00000002191,ENSACLG00000009736,ENSACLG00000023854,ENSACLG00000024048,ENSACLG00000024235,ENSACLG00000026115,…
GO:BP	carboxylic acid metabolic process	GO:0019752	0.0358999	1.44491	316	2204	76	14106	ENSACLG00000002071,ENSACLG00000006833,ENSACLG00000012796,ENSACLG00000013528,ENSACLG00000015718,ENSACLG00000018557,ENSACLG00000020522,ENSACLG00000024385,ENSACLG00000024554,ENSACLG00000025238,ENSACLG00000012513,ENSACLG00000012596,ENSACLG00000013801,ENSACLG00000017497,ENSACLG00000022114,ENSACLG00000002191,ENSACLG00000009736,ENSACLG00000023854,ENSACLG00000024048,ENSACLG00000024235,ENSACLG00000026115,…
GO:BP	somite development	GO:0061053	0.0370465	1.43125	52	2204	20	14106	ENSACLG00000012609,ENSACLG00000002541,ENSACLG00000009371,ENSACLG00000004319,ENSACLG00000018561,ENSACLG00000026766,ENSACLG00000007281,ENSACLG00000025450,ENSACLG00000027636,ENSACLG00000020494,ENSACLG00000008496,ENSACLG00000022904,ENSACLG00000004977,ENSACLG00000009866,ENSACLG00000016929,ENSACLG00000004676,ENSACLG00000007558,ENSACLG00000022172,ENSACLG00000022868,ENSACLG00000009408
GO:BP	embryonic organ development	GO:0048568	0.0403137	1.39455	266	2204	66	14106	ENSACLG00000012609,ENSACLG00000013104,ENSACLG00000016731,ENSACLG00000019035,ENSACLG00000025106,ENSACLG00000002541,ENSACLG00000010417,ENSACLG00000000003,ENSACLG00000005106,ENSACLG00000009240,ENSACLG00000017488,ENSACLG00000024701,ENSACLG00000019634,ENSACLG00000020792,ENSACLG00000021055,ENSACLG00000026096,ENSACLG00000000476,ENSACLG00000011583,ENSACLG00000022912,ENSACLG00000013948,ENSACLG00000016598,…
GO:BP	cell differentiation	GO:0030154	0.0427488	1.36908	1026	2204	205	14106	ENSACLG00000001080,ENSACLG00000003214,ENSACLG00000007463,ENSACLG00000009953,ENSACLG00000012609,ENSACLG00000013797,ENSACLG00000016731,ENSACLG00000017086,ENSACLG00000019035,ENSACLG00000020690,ENSACLG00000021979,ENSACLG00000021993,ENSACLG00000022623,ENSACLG00000022674,ENSACLG00000024008,ENSACLG00000024152,ENSACLG00000024389,ENSACLG00000024549,ENSACLG00000025106,ENSACLG00000025937,ENSACLG00000026556,…
GO:BP	cellular developmental process	GO:0048869	0.0453852	1.34309	1027	2204	205	14106	ENSACLG00000001080,ENSACLG00000003214,ENSACLG00000007463,ENSACLG00000009953,ENSACLG00000012609,ENSACLG00000013797,ENSACLG00000016731,ENSACLG00000017086,ENSACLG00000019035,ENSACLG00000020690,ENSACLG00000021979,ENSACLG00000021993,ENSACLG00000022623,ENSACLG00000022674,ENSACLG00000024008,ENSACLG00000024152,ENSACLG00000024389,ENSACLG00000024549,ENSACLG00000025106,ENSACLG00000025937,ENSACLG00000026556,…
GO:BP	animal organ morphogenesis	GO:0009887	0.0472133	1.32594	334	2204	79	14106	ENSACLG00000016731,ENSACLG00000019035,ENSACLG00000002541,ENSACLG00000000181,ENSACLG00000000003,ENSACLG00000005106,ENSACLG00000006950,ENSACLG00000007290,ENSACLG00000009240,ENSACLG00000013328,ENSACLG00000017488,ENSACLG00000024263,ENSACLG00000025769,ENSACLG00000005620,ENSACLG00000020792,ENSACLG00000021055,ENSACLG00000026096,ENSACLG00000000476,ENSACLG00000003887,ENSACLG00000022912,ENSACLG00000001505,…
GO:BP	tube formation	GO:0035148	0.0498514	1.30232	34	2204	15	14106	ENSACLG00000022271,ENSACLG00000002541,ENSACLG00000000003,ENSACLG00000026096,ENSACLG00000013948,ENSACLG00000020525,ENSACLG00000019670,ENSACLG00000012517,ENSACLG00000011313,ENSACLG00000026529,ENSACLG00000026545,ENSACLG00000009288,ENSACLG00000008390,ENSACLG00000025795,ENSACLG00000004676

## Sheet: 18ss
source	term_name	term_id	adjusted_p_value	negative_log10_of_adjusted_p_value	term_size	query_size	intersection_size	effective_domain_size	intersections
GO:BP	small molecule metabolic process	GO:0044281	2.01724e-08	7.69524	706	1936	160	14106	ENSACLG00000001291,ENSACLG00000002381,ENSACLG00000002667,ENSACLG00000002704,ENSACLG00000006033,ENSACLG00000009192,ENSACLG00000012074,ENSACLG00000012796,ENSACLG00000013528,ENSACLG00000014264,ENSACLG00000018557,ENSACLG00000019035,ENSACLG00000020847,ENSACLG00000021774,ENSACLG00000021890,ENSACLG00000023406,ENSACLG00000023928,ENSACLG00000024554,ENSACLG00000025238,ENSACLG00000027209,ENSACLG00000011930,…
GO:BP	nucleobase-containing small molecule metabolic process	GO:0055086	1.98298e-07	6.70268	320	1936	86	14106	ENSACLG00000002381,ENSACLG00000009192,ENSACLG00000014264,ENSACLG00000018557,ENSACLG00000019035,ENSACLG00000021774,ENSACLG00000021890,ENSACLG00000023406,ENSACLG00000023928,ENSACLG00000027209,ENSACLG00000011930,ENSACLG00000020028,ENSACLG00000024393,ENSACLG00000024571,ENSACLG00000025753,ENSACLG00000025847,ENSACLG00000027816,ENSACLG00000010103,ENSACLG00000019597,ENSACLG00000019632,ENSACLG00000020054,…
GO:BP	nucleoside phosphate metabolic process	GO:0006753	3.16528e-07	6.49959	282	1936	78	14106	ENSACLG00000009192,ENSACLG00000014264,ENSACLG00000018557,ENSACLG00000019035,ENSACLG00000021774,ENSACLG00000021890,ENSACLG00000023406,ENSACLG00000027209,ENSACLG00000011930,ENSACLG00000020028,ENSACLG00000024393,ENSACLG00000024571,ENSACLG00000025753,ENSACLG00000025847,ENSACLG00000027816,ENSACLG00000010103,ENSACLG00000019597,ENSACLG00000019632,ENSACLG00000020054,ENSACLG00000021276,ENSACLG00000005929,…
GO:BP	carbohydrate derivative metabolic process	GO:1901135	1.41423e-06	5.84948	533	1936	123	14106	ENSACLG00000009192,ENSACLG00000014264,ENSACLG00000018557,ENSACLG00000019035,ENSACLG00000021774,ENSACLG00000021890,ENSACLG00000023406,ENSACLG00000023928,ENSACLG00000006020,ENSACLG00000020028,ENSACLG00000020617,ENSACLG00000022595,ENSACLG00000015759,ENSACLG00000023863,ENSACLG00000024216,ENSACLG00000024393,ENSACLG00000024571,ENSACLG00000025753,ENSACLG00000025847,ENSACLG00000025963,ENSACLG00000027358,…
GO:BP	purine-containing compound metabolic process	GO:0072521	1.09311e-05	4.96133	231	1936	64	14106	ENSACLG00000002381,ENSACLG00000009192,ENSACLG00000014264,ENSACLG00000018557,ENSACLG00000019035,ENSACLG00000021774,ENSACLG00000021890,ENSACLG00000023406,ENSACLG00000011930,ENSACLG00000020028,ENSACLG00000024393,ENSACLG00000024571,ENSACLG00000025753,ENSACLG00000027816,ENSACLG00000010103,ENSACLG00000019597,ENSACLG00000020054,ENSACLG00000021276,ENSACLG00000005929,ENSACLG00000008310,ENSACLG00000016011,…
GO:BP	purine ribonucleotide metabolic process	GO:0009150	1.25941e-05	4.89983	197	1936	57	14106	ENSACLG00000009192,ENSACLG00000014264,ENSACLG00000018557,ENSACLG00000019035,ENSACLG00000021774,ENSACLG00000021890,ENSACLG00000023406,ENSACLG00000020028,ENSACLG00000024393,ENSACLG00000024571,ENSACLG00000025753,ENSACLG00000027816,ENSACLG00000020054,ENSACLG00000021276,ENSACLG00000005929,ENSACLG00000008310,ENSACLG00000016011,ENSACLG00000024814,ENSACLG00000008639,ENSACLG00000015404,ENSACLG00000026459,…
GO:BP	purine nucleotide metabolic process	GO:0006163	1.32091e-05	4.87913	222	1936	62	14106	ENSACLG00000009192,ENSACLG00000014264,ENSACLG00000018557,ENSACLG00000019035,ENSACLG00000021774,ENSACLG00000021890,ENSACLG00000023406,ENSACLG00000011930,ENSACLG00000020028,ENSACLG00000024393,ENSACLG00000024571,ENSACLG00000025753,ENSACLG00000027816,ENSACLG00000010103,ENSACLG00000019597,ENSACLG00000020054,ENSACLG00000021276,ENSACLG00000005929,ENSACLG00000008310,ENSACLG00000016011,ENSACLG00000024814,…
GO:BP	nucleotide metabolic process	GO:0009117	2.649e-05	4.57692	272	1936	71	14106	ENSACLG00000009192,ENSACLG00000014264,ENSACLG00000018557,ENSACLG00000019035,ENSACLG00000021774,ENSACLG00000021890,ENSACLG00000023406,ENSACLG00000011930,ENSACLG00000020028,ENSACLG00000024393,ENSACLG00000024571,ENSACLG00000025753,ENSACLG00000025847,ENSACLG00000027816,ENSACLG00000010103,ENSACLG00000019597,ENSACLG00000020054,ENSACLG00000021276,ENSACLG00000005929,ENSACLG00000008310,ENSACLG00000016011,…
GO:BP	ribonucleotide metabolic process	GO:0009259	6.9599e-05	4.1574	211	1936	58	14106	ENSACLG00000009192,ENSACLG00000014264,ENSACLG00000018557,ENSACLG00000019035,ENSACLG00000021774,ENSACLG00000021890,ENSACLG00000023406,ENSACLG00000020028,ENSACLG00000024393,ENSACLG00000024571,ENSACLG00000025753,ENSACLG00000027816,ENSACLG00000020054,ENSACLG00000021276,ENSACLG00000005929,ENSACLG00000008310,ENSACLG00000016011,ENSACLG00000024814,ENSACLG00000002358,ENSACLG00000008639,ENSACLG00000015404,…
GO:BP	organophosphate metabolic process	GO:0019637	8.08874e-05	4.09212	483	1936	108	14106	ENSACLG00000009192,ENSACLG00000014264,ENSACLG00000018557,ENSACLG00000019035,ENSACLG00000021774,ENSACLG00000021890,ENSACLG00000023294,ENSACLG00000023406,ENSACLG00000025059,ENSACLG00000027209,ENSACLG00000027686,ENSACLG00000006020,ENSACLG00000011930,ENSACLG00000020028,ENSACLG00000023416,ENSACLG00000005378,ENSACLG00000023863,ENSACLG00000024393,ENSACLG00000024571,ENSACLG00000024736,ENSACLG00000025753,…
GO:BP	ribose phosphate metabolic process	GO:0019693	9.93334e-05	4.0029	213	1936	58	14106	ENSACLG00000009192,ENSACLG00000014264,ENSACLG00000018557,ENSACLG00000019035,ENSACLG00000021774,ENSACLG00000021890,ENSACLG00000023406,ENSACLG00000020028,ENSACLG00000024393,ENSACLG00000024571,ENSACLG00000025753,ENSACLG00000027816,ENSACLG00000020054,ENSACLG00000021276,ENSACLG00000005929,ENSACLG00000008310,ENSACLG00000016011,ENSACLG00000024814,ENSACLG00000002358,ENSACLG00000008639,ENSACLG00000015404,…
GO:BP	deoxyribonucleoside monophosphate metabolic process	GO:0009162	0.000699033	3.1555	7	1936	7	14106	ENSACLG00000027209,ENSACLG00000019632,ENSACLG00000017332,ENSACLG00000016588,ENSACLG00000001127,ENSACLG00000001453,ENSACLG00000004498
GO:BP	nucleoside phosphate biosynthetic process	GO:1901293	0.00458978	2.33821	174	1936	46	14106	ENSACLG00000009192,ENSACLG00000021774,ENSACLG00000021890,ENSACLG00000027209,ENSACLG00000020028,ENSACLG00000024393,ENSACLG00000024571,ENSACLG00000025847,ENSACLG00000027816,ENSACLG00000010103,ENSACLG00000019597,ENSACLG00000019632,ENSACLG00000020054,ENSACLG00000017332,ENSACLG00000024814,ENSACLG00000002358,ENSACLG00000008639,ENSACLG00000014315,ENSACLG00000015404,ENSACLG00000014043,ENSACLG00000023601,…
GO:BP	deoxyribonucleoside monophosphate biosynthetic process	GO:0009157	0.00510692	2.29184	6	1936	6	14106	ENSACLG00000027209,ENSACLG00000019632,ENSACLG00000017332,ENSACLG00000016588,ENSACLG00000001127,ENSACLG00000001453
GO:BP	carboxylic acid metabolic process	GO:0019752	0.0103118	1.98667	316	1936	71	14106	ENSACLG00000001291,ENSACLG00000002667,ENSACLG00000002704,ENSACLG00000012796,ENSACLG00000013528,ENSACLG00000018557,ENSACLG00000020847,ENSACLG00000023406,ENSACLG00000024554,ENSACLG00000025238,ENSACLG00000012596,ENSACLG00000013801,ENSACLG00000022595,ENSACLG00000002191,ENSACLG00000009736,ENSACLG00000023854,ENSACLG00000025753,ENSACLG00000027891,ENSACLG00000003234,ENSACLG00000014364,ENSACLG00000019597,…
GO:BP	oxoacid metabolic process	GO:0043436	0.0103118	1.98667	316	1936	71	14106	ENSACLG00000001291,ENSACLG00000002667,ENSACLG00000002704,ENSACLG00000012796,ENSACLG00000013528,ENSACLG00000018557,ENSACLG00000020847,ENSACLG00000023406,ENSACLG00000024554,ENSACLG00000025238,ENSACLG00000012596,ENSACLG00000013801,ENSACLG00000022595,ENSACLG00000002191,ENSACLG00000009736,ENSACLG00000023854,ENSACLG00000025753,ENSACLG00000027891,ENSACLG00000003234,ENSACLG00000014364,ENSACLG00000019597,…
GO:BP	ATP metabolic process	GO:0046034	0.0105063	1.97855	71	1936	24	14106	ENSACLG00000009192,ENSACLG00000023406,ENSACLG00000025753,ENSACLG00000027816,ENSACLG00000021276,ENSACLG00000008310,ENSACLG00000016011,ENSACLG00000024814,ENSACLG00000014043,ENSACLG00000009790,ENSACLG00000020605,ENSACLG00000021364,ENSACLG00000024004,ENSACLG00000024702,ENSACLG00000024729,ENSACLG00000012402,ENSACLG00000000901,ENSACLG00000009187,ENSACLG00000011262,ENSACLG00000010827,ENSACLG00000015501,…
GO:BP	carbohydrate derivative biosynthetic process	GO:1901137	0.0111564	1.95248	374	1936	81	14106	ENSACLG00000021774,ENSACLG00000021890,ENSACLG00000023928,ENSACLG00000006020,ENSACLG00000020028,ENSACLG00000020617,ENSACLG00000015759,ENSACLG00000024216,ENSACLG00000024393,ENSACLG00000024571,ENSACLG00000025847,ENSACLG00000025963,ENSACLG00000027358,ENSACLG00000027816,ENSACLG00000001551,ENSACLG00000005397,ENSACLG00000006331,ENSACLG00000006335,ENSACLG00000006340,ENSACLG00000014146,ENSACLG00000020054,…
GO:BP	organic acid metabolic process	GO:0006082	0.0115417	1.93773	317	1936	71	14106	ENSACLG00000001291,ENSACLG00000002667,ENSACLG00000002704,ENSACLG00000012796,ENSACLG00000013528,ENSACLG00000018557,ENSACLG00000020847,ENSACLG00000023406,ENSACLG00000024554,ENSACLG00000025238,ENSACLG00000012596,ENSACLG00000013801,ENSACLG00000022595,ENSACLG00000002191,ENSACLG00000009736,ENSACLG00000023854,ENSACLG00000025753,ENSACLG00000027891,ENSACLG00000003234,ENSACLG00000014364,ENSACLG00000019597,…
GO:BP	purine nucleoside triphosphate metabolic process	GO:0009144	0.0133626	1.87411	81	1936	26	14106	ENSACLG00000009192,ENSACLG00000021774,ENSACLG00000023406,ENSACLG00000024393,ENSACLG00000025753,ENSACLG00000027816,ENSACLG00000021276,ENSACLG00000008310,ENSACLG00000016011,ENSACLG00000024814,ENSACLG00000014043,ENSACLG00000009790,ENSACLG00000020605,ENSACLG00000021364,ENSACLG00000024004,ENSACLG00000024702,ENSACLG00000024729,ENSACLG00000012402,ENSACLG00000000901,ENSACLG00000009187,ENSACLG00000011262,…
GO:BP	purine ribonucleoside triphosphate metabolic process	GO:0009205	0.0133626	1.87411	81	1936	26	14106	ENSACLG00000009192,ENSACLG00000021774,ENSACLG00000023406,ENSACLG00000024393,ENSACLG00000025753,ENSACLG00000027816,ENSACLG00000021276,ENSACLG00000008310,ENSACLG00000016011,ENSACLG00000024814,ENSACLG00000014043,ENSACLG00000009790,ENSACLG00000020605,ENSACLG00000021364,ENSACLG00000024004,ENSACLG00000024702,ENSACLG00000024729,ENSACLG00000012402,ENSACLG00000000901,ENSACLG00000009187,ENSACLG00000011262,…
GO:BP	nucleoside triphosphate metabolic process	GO:0009141	0.0156551	1.80534	91	1936	28	14106	ENSACLG00000009192,ENSACLG00000021774,ENSACLG00000023406,ENSACLG00000024393,ENSACLG00000025753,ENSACLG00000027816,ENSACLG00000021276,ENSACLG00000008310,ENSACLG00000016011,ENSACLG00000017332,ENSACLG00000024814,ENSACLG00000014043,ENSACLG00000009790,ENSACLG00000020605,ENSACLG00000021364,ENSACLG00000024004,ENSACLG00000024702,ENSACLG00000024729,ENSACLG00000001127,ENSACLG00000012402,ENSACLG00000000901,…
GO:BP	generation of precursor metabolites and energy	GO:0006091	0.0354958	1.44982	182	1936	45	14106	ENSACLG00000007178,ENSACLG00000020847,ENSACLG00000023406,ENSACLG00000019567,ENSACLG00000025753,ENSACLG00000007805,ENSACLG00000014364,ENSACLG00000021276,ENSACLG00000008310,ENSACLG00000008735,ENSACLG00000016011,ENSACLG00000019070,ENSACLG00000011633,ENSACLG00000025304,ENSACLG00000020338,ENSACLG00000023564,ENSACLG00000016494,ENSACLG00000017134,ENSACLG00000021674,ENSACLG00000005490,ENSACLG00000009167,…
GO:BP	nucleosome organization	GO:0034728	0.0358316	1.44573	29	1936	13	14106	ENSACLG00000002379,ENSACLG00000014563,ENSACLG00000018642,ENSACLG00000017611,ENSACLG00000011610,ENSACLG00000007578,ENSACLG00000020863,ENSACLG00000024230,ENSACLG00000003938,ENSACLG00000018450,ENSACLG00000006958,ENSACLG00000011821,ENSACLG00000020059
GO:BP	nucleosome assembly	GO:0006334	0.0358316	1.44573	29	1936	13	14106	ENSACLG00000002379,ENSACLG00000014563,ENSACLG00000018642,ENSACLG00000017611,ENSACLG00000011610,ENSACLG00000007578,ENSACLG00000020863,ENSACLG00000024230,ENSACLG00000003938,ENSACLG00000018450,ENSACLG00000006958,ENSACLG00000011821,ENSACLG00000020059
GO:BP	acyl-CoA metabolic process	GO:0006637	0.0393985	1.40452	41	1936	16	14106	ENSACLG00000014264,ENSACLG00000018557,ENSACLG00000019035,ENSACLG00000005929,ENSACLG00000026459,ENSACLG00000008840,ENSACLG00000012999,ENSACLG00000017134,ENSACLG00000015947,ENSACLG00000026684,ENSACLG00000010463,ENSACLG00000003216,ENSACLG00000008126,ENSACLG00000018627,ENSACLG00000003479,ENSACLG00000003692
GO:BP	thioester metabolic process	GO:0035383	0.0393985	1.40452	41	1936	16	14106	ENSACLG00000014264,ENSACLG00000018557,ENSACLG00000019035,ENSACLG00000005929,ENSACLG00000026459,ENSACLG00000008840,ENSACLG00000012999,ENSACLG00000017134,ENSACLG00000015947,ENSACLG00000026684,ENSACLG00000010463,ENSACLG00000003216,ENSACLG00000008126,ENSACLG00000018627,ENSACLG00000003479,ENSACLG00000003692
GO:BP	anatomical structure development	GO:0048856	0.0487933	1.31164	2456	1936	398	14106	ENSACLG00000000752,ENSACLG00000000795,ENSACLG00000001201,ENSACLG00000001727,ENSACLG00000002667,ENSACLG00000002809,ENSACLG00000003214,ENSACLG00000003752,ENSACLG00000004065,ENSACLG00000006755,ENSACLG00000007475,ENSACLG00000007599,ENSACLG00000009245,ENSACLG00000009953,ENSACLG00000012360,ENSACLG00000013104,ENSACLG00000014172,ENSACLG00000017086,ENSACLG00000019035,ENSACLG00000019440,ENSACLG00000020019,…

## Sheet: 20ss
source	term_name	term_id	adjusted_p_value	negative_log10_of_adjusted_p_value	term_size	query_size	intersection_size	effective_domain_size	intersections
GO:BP	small molecule metabolic process	GO:0044281	7.39557e-05	4.13103	706	1665	130	14106	ENSACLG00000001291,ENSACLG00000002381,ENSACLG00000002477,ENSACLG00000002667,ENSACLG00000006033,ENSACLG00000006833,ENSACLG00000012796,ENSACLG00000013528,ENSACLG00000018557,ENSACLG00000019035,ENSACLG00000020522,ENSACLG00000021774,ENSACLG00000023406,ENSACLG00000023928,ENSACLG00000024385,ENSACLG00000024554,ENSACLG00000025238,ENSACLG00000027007,ENSACLG00000007952,ENSACLG00000009273,ENSACLG00000012596,…
GO:BP	organic acid metabolic process	GO:0006082	0.00375731	2.42512	317	1665	65	14106	ENSACLG00000001291,ENSACLG00000002667,ENSACLG00000006833,ENSACLG00000012796,ENSACLG00000013528,ENSACLG00000018557,ENSACLG00000020522,ENSACLG00000023406,ENSACLG00000024385,ENSACLG00000024554,ENSACLG00000025238,ENSACLG00000007952,ENSACLG00000009273,ENSACLG00000012596,ENSACLG00000013801,ENSACLG00000017497,ENSACLG00000022114,ENSACLG00000022595,ENSACLG00000023854,ENSACLG00000024048,ENSACLG00000025753,…
GO:BP	oxoacid metabolic process	GO:0043436	0.00673579	2.17161	316	1665	64	14106	ENSACLG00000001291,ENSACLG00000002667,ENSACLG00000006833,ENSACLG00000012796,ENSACLG00000013528,ENSACLG00000018557,ENSACLG00000020522,ENSACLG00000023406,ENSACLG00000024385,ENSACLG00000024554,ENSACLG00000025238,ENSACLG00000007952,ENSACLG00000009273,ENSACLG00000012596,ENSACLG00000013801,ENSACLG00000017497,ENSACLG00000022114,ENSACLG00000022595,ENSACLG00000023854,ENSACLG00000024048,ENSACLG00000025753,…
GO:BP	carboxylic acid metabolic process	GO:0019752	0.00673579	2.17161	316	1665	64	14106	ENSACLG00000001291,ENSACLG00000002667,ENSACLG00000006833,ENSACLG00000012796,ENSACLG00000013528,ENSACLG00000018557,ENSACLG00000020522,ENSACLG00000023406,ENSACLG00000024385,ENSACLG00000024554,ENSACLG00000025238,ENSACLG00000007952,ENSACLG00000009273,ENSACLG00000012596,ENSACLG00000013801,ENSACLG00000017497,ENSACLG00000022114,ENSACLG00000022595,ENSACLG00000023854,ENSACLG00000024048,ENSACLG00000025753,…
GO:BP	transmembrane transport	GO:0055085	0.0405531	1.39198	1171	1665	181	14106	ENSACLG00000007879,ENSACLG00000010882,ENSACLG00000016209,ENSACLG00000018230,ENSACLG00000020826,ENSACLG00000022712,ENSACLG00000023774,ENSACLG00000024036,ENSACLG00000024164,ENSACLG00000024371,ENSACLG00000024948,ENSACLG00000027143,ENSACLG00000000199,ENSACLG00000002721,ENSACLG00000004482,ENSACLG00000006373,ENSACLG00000006431,ENSACLG00000006481,ENSACLG00000007903,ENSACLG00000010071,ENSACLG00000020285,…
GO:BP	sarcomere organization	GO:0045214	0.0423839	1.3728	14	1665	8	14106	ENSACLG00000001727,ENSACLG00000013797,ENSACLG00000020043,ENSACLG00000026171,ENSACLG00000001322,ENSACLG00000023556,ENSACLG00000011036,ENSACLG00000023375

## Sheet: 22ss
source	term_name	term_id	adjusted_p_value	negative_log10_of_adjusted_p_value	term_size	query_size	intersection_size	effective_domain_size	intersections
GO:BP	small molecule metabolic process	GO:0044281	3.15608e-08	7.50085	706	1568	136	14106	ENSACLG00000002477,ENSACLG00000003338,ENSACLG00000012796,ENSACLG00000013528,ENSACLG00000018557,ENSACLG00000021378,ENSACLG00000021774,ENSACLG00000021815,ENSACLG00000021890,ENSACLG00000025238,ENSACLG00000026404,ENSACLG00000026437,ENSACLG00000027007,ENSACLG00000027091,ENSACLG00000011930,ENSACLG00000012513,ENSACLG00000012596,ENSACLG00000013801,ENSACLG00000016224,ENSACLG00000020028,ENSACLG00000022595,…
GO:BP	transmembrane transport	GO:0055085	1.10449e-06	5.95684	1171	1568	195	14106	ENSACLG00000000753,ENSACLG00000003893,ENSACLG00000007139,ENSACLG00000013755,ENSACLG00000019177,ENSACLG00000020813,ENSACLG00000020826,ENSACLG00000021553,ENSACLG00000022712,ENSACLG00000024036,ENSACLG00000024371,ENSACLG00000027143,ENSACLG00000027792,ENSACLG00000000199,ENSACLG00000002721,ENSACLG00000009722,ENSACLG00000011855,ENSACLG00000020285,ENSACLG00000020445,ENSACLG00000021477,ENSACLG00000002688,…
GO:BP	organic acid metabolic process	GO:0006082	3.10908e-06	5.50737	317	1568	71	14106	ENSACLG00000003338,ENSACLG00000012796,ENSACLG00000013528,ENSACLG00000018557,ENSACLG00000021378,ENSACLG00000025238,ENSACLG00000026404,ENSACLG00000012513,ENSACLG00000012596,ENSACLG00000013801,ENSACLG00000022595,ENSACLG00000002191,ENSACLG00000009736,ENSACLG00000011442,ENSACLG00000013667,ENSACLG00000014420,ENSACLG00000024048,ENSACLG00000025753,ENSACLG00000003234,ENSACLG00000022123,ENSACLG00000027041,…
GO:BP	carboxylic acid metabolic process	GO:0019752	6.47513e-06	5.18875	316	1568	70	14106	ENSACLG00000003338,ENSACLG00000012796,ENSACLG00000013528,ENSACLG00000018557,ENSACLG00000021378,ENSACLG00000025238,ENSACLG00000026404,ENSACLG00000012513,ENSACLG00000012596,ENSACLG00000013801,ENSACLG00000022595,ENSACLG00000002191,ENSACLG00000009736,ENSACLG00000011442,ENSACLG00000013667,ENSACLG00000014420,ENSACLG00000024048,ENSACLG00000025753,ENSACLG00000003234,ENSACLG00000022123,ENSACLG00000027041,…
GO:BP	oxoacid metabolic process	GO:0043436	6.47513e-06	5.18875	316	1568	70	14106	ENSACLG00000003338,ENSACLG00000012796,ENSACLG00000013528,ENSACLG00000018557,ENSACLG00000021378,ENSACLG00000025238,ENSACLG00000026404,ENSACLG00000012513,ENSACLG00000012596,ENSACLG00000013801,ENSACLG00000022595,ENSACLG00000002191,ENSACLG00000009736,ENSACLG00000011442,ENSACLG00000013667,ENSACLG00000014420,ENSACLG00000024048,ENSACLG00000025753,ENSACLG00000003234,ENSACLG00000022123,ENSACLG00000027041,…
GO:BP	monocarboxylic acid metabolic process	GO:0032787	0.000101547	3.99333	170	1568	43	14106	ENSACLG00000003338,ENSACLG00000012796,ENSACLG00000013528,ENSACLG00000012513,ENSACLG00000012596,ENSACLG00000013801,ENSACLG00000002191,ENSACLG00000009736,ENSACLG00000014420,ENSACLG00000024048,ENSACLG00000025753,ENSACLG00000003234,ENSACLG00000022123,ENSACLG00000027041,ENSACLG00000008310,ENSACLG00000013330,ENSACLG00000023301,ENSACLG00000015758,ENSACLG00000015797,ENSACLG00000003932,ENSACLG00000000634,…
GO:BP	transport	GO:0006810	0.000781234	3.10722	2177	1568	308	14106	ENSACLG00000000753,ENSACLG00000002562,ENSACLG00000003893,ENSACLG00000004647,ENSACLG00000005936,ENSACLG00000006589,ENSACLG00000007139,ENSACLG00000011279,ENSACLG00000013755,ENSACLG00000015281,ENSACLG00000018014,ENSACLG00000019177,ENSACLG00000019289,ENSACLG00000020813,ENSACLG00000020826,ENSACLG00000021553,ENSACLG00000022712,ENSACLG00000024036,ENSACLG00000024371,ENSACLG00000024731,ENSACLG00000025105,…
GO:BP	carbohydrate derivative metabolic process	GO:1901135	0.00119708	2.92188	533	1568	95	14106	ENSACLG00000002454,ENSACLG00000018557,ENSACLG00000021774,ENSACLG00000021815,ENSACLG00000021890,ENSACLG00000026437,ENSACLG00000020028,ENSACLG00000020573,ENSACLG00000020617,ENSACLG00000022595,ENSACLG00000023245,ENSACLG00000011442,ENSACLG00000023863,ENSACLG00000025753,ENSACLG00000025963,ENSACLG00000027391,ENSACLG00000001551,ENSACLG00000006331,ENSACLG00000006335,ENSACLG00000006340,ENSACLG00000014146,…
GO:BP	lipid metabolic process	GO:0006629	0.00333782	2.47654	560	1568	97	14106	ENSACLG00000006121,ENSACLG00000009529,ENSACLG00000009579,ENSACLG00000011632,ENSACLG00000012639,ENSACLG00000012796,ENSACLG00000013528,ENSACLG00000020604,ENSACLG00000020626,ENSACLG00000025059,ENSACLG00000027091,ENSACLG00000012513,ENSACLG00000012596,ENSACLG00000013801,ENSACLG00000016224,ENSACLG00000019109,ENSACLG00000023416,ENSACLG00000000674,ENSACLG00000005378,ENSACLG00000009564,ENSACLG00000009736,…
GO:BP	response to wounding	GO:0009611	0.00345582	2.46145	66	1568	21	14106	ENSACLG00000025972,ENSACLG00000015912,ENSACLG00000015964,ENSACLG00000004054,ENSACLG00000004466,ENSACLG00000027379,ENSACLG00000002100,ENSACLG00000001255,ENSACLG00000009690,ENSACLG00000021235,ENSACLG00000021255,ENSACLG00000010287,ENSACLG00000005905,ENSACLG00000020114,ENSACLG00000009587,ENSACLG00000006051,ENSACLG00000005333,ENSACLG00000023329,ENSACLG00000021741,ENSACLG00000023375,ENSACLG00000023438
GO:BP	pyridine-containing compound metabolic process	GO:0072524	0.00436236	2.36028	72	1568	22	14106	ENSACLG00000014420,ENSACLG00000025753,ENSACLG00000010103,ENSACLG00000008310,ENSACLG00000021235,ENSACLG00000000655,ENSACLG00000000634,ENSACLG00000013839,ENSACLG00000020605,ENSACLG00000024729,ENSACLG00000012402,ENSACLG00000000901,ENSACLG00000000925,ENSACLG00000003777,ENSACLG00000003831,ENSACLG00000007229,ENSACLG00000015525,ENSACLG00000021752,ENSACLG00000007365,ENSACLG00000010556,ENSACLG00000015648,…
GO:BP	nicotinamide nucleotide metabolic process	GO:0046496	0.0045114	2.34569	67	1568	21	14106	ENSACLG00000014420,ENSACLG00000025753,ENSACLG00000010103,ENSACLG00000008310,ENSACLG00000021235,ENSACLG00000000655,ENSACLG00000000634,ENSACLG00000013839,ENSACLG00000020605,ENSACLG00000024729,ENSACLG00000012402,ENSACLG00000000901,ENSACLG00000000925,ENSACLG00000003777,ENSACLG00000003831,ENSACLG00000015525,ENSACLG00000021752,ENSACLG00000007365,ENSACLG00000010556,ENSACLG00000015648,ENSACLG00000018863
GO:BP	pyridine nucleotide metabolic process	GO:0019362	0.0045114	2.34569	67	1568	21	14106	ENSACLG00000014420,ENSACLG00000025753,ENSACLG00000010103,ENSACLG00000008310,ENSACLG00000021235,ENSACLG00000000655,ENSACLG00000000634,ENSACLG00000013839,ENSACLG00000020605,ENSACLG00000024729,ENSACLG00000012402,ENSACLG00000000901,ENSACLG00000000925,ENSACLG00000003777,ENSACLG00000003831,ENSACLG00000015525,ENSACLG00000021752,ENSACLG00000007365,ENSACLG00000010556,ENSACLG00000015648,ENSACLG00000018863
GO:BP	alcohol catabolic process	GO:0046164	0.00507556	2.29452	12	1568	8	14106	ENSACLG00000023863,ENSACLG00000024835,ENSACLG00000024870,ENSACLG00000024900,ENSACLG00000024918,ENSACLG00000024056,ENSACLG00000000277,ENSACLG00000016322
GO:BP	small molecule catabolic process	GO:0044282	0.00556496	2.25454	100	1568	27	14106	ENSACLG00000003338,ENSACLG00000018557,ENSACLG00000013801,ENSACLG00000002191,ENSACLG00000009736,ENSACLG00000014420,ENSACLG00000023863,ENSACLG00000003234,ENSACLG00000001635,ENSACLG00000024835,ENSACLG00000024870,ENSACLG00000024900,ENSACLG00000024918,ENSACLG00000015758,ENSACLG00000015797,ENSACLG00000022801,ENSACLG00000024312,ENSACLG00000026137,ENSACLG00000008162,ENSACLG00000022592,ENSACLG00000005619,…
GO:BP	purine nucleotide metabolic process	GO:0006163	0.00627536	2.20236	222	1568	47	14106	ENSACLG00000018557,ENSACLG00000021774,ENSACLG00000021890,ENSACLG00000026437,ENSACLG00000011930,ENSACLG00000020028,ENSACLG00000023245,ENSACLG00000011442,ENSACLG00000014420,ENSACLG00000025753,ENSACLG00000010103,ENSACLG00000005929,ENSACLG00000008310,ENSACLG00000008639,ENSACLG00000013330,ENSACLG00000015404,ENSACLG00000021235,ENSACLG00000000655,ENSACLG00000008840,ENSACLG00000012999,ENSACLG00000000634,…
GO:BP	nucleoside phosphate metabolic process	GO:0006753	0.00702357	2.15344	282	1568	56	14106	ENSACLG00000002477,ENSACLG00000018557,ENSACLG00000021774,ENSACLG00000021890,ENSACLG00000026437,ENSACLG00000011930,ENSACLG00000020028,ENSACLG00000023245,ENSACLG00000011442,ENSACLG00000014420,ENSACLG00000025753,ENSACLG00000010103,ENSACLG00000019632,ENSACLG00000005929,ENSACLG00000008310,ENSACLG00000008639,ENSACLG00000013330,ENSACLG00000015404,ENSACLG00000021235,ENSACLG00000000655,ENSACLG00000008840,…
GO:BP	establishment of localization	GO:0051234	0.00702416	2.15341	2240	1568	309	14106	ENSACLG00000000753,ENSACLG00000002562,ENSACLG00000003893,ENSACLG00000004647,ENSACLG00000005936,ENSACLG00000006589,ENSACLG00000007139,ENSACLG00000011279,ENSACLG00000013755,ENSACLG00000015281,ENSACLG00000018014,ENSACLG00000019177,ENSACLG00000019289,ENSACLG00000020813,ENSACLG00000020826,ENSACLG00000021553,ENSACLG00000022712,ENSACLG00000024036,ENSACLG00000024371,ENSACLG00000024731,ENSACLG00000025105,…
GO:BP	localization	GO:0051179	0.00831622	2.08007	2294	1568	315	14106	ENSACLG00000000753,ENSACLG00000002562,ENSACLG00000003893,ENSACLG00000004647,ENSACLG00000005936,ENSACLG00000006589,ENSACLG00000007139,ENSACLG00000011279,ENSACLG00000013755,ENSACLG00000015281,ENSACLG00000018014,ENSACLG00000019177,ENSACLG00000019289,ENSACLG00000020813,ENSACLG00000020826,ENSACLG00000021553,ENSACLG00000022712,ENSACLG00000024036,ENSACLG00000024371,ENSACLG00000024731,ENSACLG00000025105,…
GO:BP	blood coagulation	GO:0007596	0.0094444	2.02483	45	1568	16	14106	ENSACLG00000025972,ENSACLG00000015912,ENSACLG00000015964,ENSACLG00000004054,ENSACLG00000004466,ENSACLG00000027379,ENSACLG00000001255,ENSACLG00000009690,ENSACLG00000021255,ENSACLG00000010287,ENSACLG00000020114,ENSACLG00000006051,ENSACLG00000005333,ENSACLG00000023329,ENSACLG00000023375,ENSACLG00000023438
GO:BP	organic hydroxy compound catabolic process	GO:1901616	0.0119054	1.92426	13	1568	8	14106	ENSACLG00000023863,ENSACLG00000024835,ENSACLG00000024870,ENSACLG00000024900,ENSACLG00000024918,ENSACLG00000024056,ENSACLG00000000277,ENSACLG00000016322
GO:BP	organophosphate metabolic process	GO:0019637	0.0123246	1.90923	483	1568	84	14106	ENSACLG00000002477,ENSACLG00000006121,ENSACLG00000018557,ENSACLG00000021774,ENSACLG00000021890,ENSACLG00000023294,ENSACLG00000025059,ENSACLG00000026437,ENSACLG00000011930,ENSACLG00000020028,ENSACLG00000023245,ENSACLG00000023416,ENSACLG00000000674,ENSACLG00000005378,ENSACLG00000011442,ENSACLG00000014420,ENSACLG00000023863,ENSACLG00000025753,ENSACLG00000009918,ENSACLG00000010103,ENSACLG00000014146,…
GO:BP	hemostasis	GO:0007599	0.012998	1.88612	46	1568	16	14106	ENSACLG00000025972,ENSACLG00000015912,ENSACLG00000015964,ENSACLG00000004054,ENSACLG00000004466,ENSACLG00000027379,ENSACLG00000001255,ENSACLG00000009690,ENSACLG00000021255,ENSACLG00000010287,ENSACLG00000020114,ENSACLG00000006051,ENSACLG00000005333,ENSACLG00000023329,ENSACLG00000023375,ENSACLG00000023438
GO:BP	wound healing	GO:0042060	0.012998	1.88612	46	1568	16	14106	ENSACLG00000025972,ENSACLG00000015912,ENSACLG00000015964,ENSACLG00000004054,ENSACLG00000004466,ENSACLG00000027379,ENSACLG00000001255,ENSACLG00000009690,ENSACLG00000021255,ENSACLG00000010287,ENSACLG00000020114,ENSACLG00000006051,ENSACLG00000005333,ENSACLG00000023329,ENSACLG00000023375,ENSACLG00000023438
GO:BP	purine-containing compound metabolic process	GO:0072521	0.0185566	1.7315	231	1568	47	14106	ENSACLG00000018557,ENSACLG00000021774,ENSACLG00000021890,ENSACLG00000026437,ENSACLG00000011930,ENSACLG00000020028,ENSACLG00000023245,ENSACLG00000011442,ENSACLG00000014420,ENSACLG00000025753,ENSACLG00000010103,ENSACLG00000005929,ENSACLG00000008310,ENSACLG00000008639,ENSACLG00000013330,ENSACLG00000015404,ENSACLG00000021235,ENSACLG00000000655,ENSACLG00000008840,ENSACLG00000012999,ENSACLG00000000634,…
GO:BP	regulation of body fluid levels	GO:0050878	0.0238184	1.62309	48	1568	16	14106	ENSACLG00000025972,ENSACLG00000015912,ENSACLG00000015964,ENSACLG00000004054,ENSACLG00000004466,ENSACLG00000027379,ENSACLG00000001255,ENSACLG00000009690,ENSACLG00000021255,ENSACLG00000010287,ENSACLG00000020114,ENSACLG00000006051,ENSACLG00000005333,ENSACLG00000023329,ENSACLG00000023375,ENSACLG00000023438
GO:BP	coagulation	GO:0050817	0.0419178	1.3776	50	1568	16	14106	ENSACLG00000025972,ENSACLG00000015912,ENSACLG00000015964,ENSACLG00000004054,ENSACLG00000004466,ENSACLG00000027379,ENSACLG00000001255,ENSACLG00000009690,ENSACLG00000021255,ENSACLG00000010287,ENSACLG00000020114,ENSACLG00000006051,ENSACLG00000005333,ENSACLG00000023329,ENSACLG00000023375,ENSACLG00000023438
GO:BP	alpha-amino acid metabolic process	GO:1901605	0.0482623	1.31639	100	1568	25	14106	ENSACLG00000003338,ENSACLG00000018557,ENSACLG00000025238,ENSACLG00000026404,ENSACLG00000002191,ENSACLG00000011442,ENSACLG00000013667,ENSACLG00000014420,ENSACLG00000001635,ENSACLG00000000700,ENSACLG00000022801,ENSACLG00000024312,ENSACLG00000008162,ENSACLG00000022592,ENSACLG00000010606,ENSACLG00000002992,ENSACLG00000010909,ENSACLG00000015674,ENSACLG00000010356,ENSACLG00000015648,ENSACLG00000018863,…
GO:BP	lipid catabolic process	GO:0016042	0.0498087	1.30269	118	1568	28	14106	ENSACLG00000012639,ENSACLG00000013801,ENSACLG00000009564,ENSACLG00000009736,ENSACLG00000003234,ENSACLG00000009918,ENSACLG00000027041,ENSACLG00000024835,ENSACLG00000024870,ENSACLG00000024900,ENSACLG00000024918,ENSACLG00000026133,ENSACLG00000015758,ENSACLG00000015797,ENSACLG00000016721,ENSACLG00000014539,ENSACLG00000008808,ENSACLG00000027667,ENSACLG00000004227,ENSACLG00000019053,ENSACLG00000024056,…

## Sheet: 26ss
source	term_name	term_id	adjusted_p_value	negative_log10_of_adjusted_p_value	term_size	query_size	intersection_size	effective_domain_size	intersections
GO:BP	small molecule metabolic process	GO:0044281	1.26795e-05	4.8969	706	1600	129	14106	ENSACLG00000002381,ENSACLG00000003338,ENSACLG00000018557,ENSACLG00000020522,ENSACLG00000021774,ENSACLG00000021890,ENSACLG00000024385,ENSACLG00000024554,ENSACLG00000025238,ENSACLG00000026437,ENSACLG00000027007,ENSACLG00000027209,ENSACLG00000007952,ENSACLG00000012513,ENSACLG00000012569,ENSACLG00000012596,ENSACLG00000013801,ENSACLG00000016224,ENSACLG00000022114,ENSACLG00000022595,ENSACLG00000028001,…
GO:BP	carboxylic acid metabolic process	GO:0019752	3.71134e-05	4.43047	316	1600	69	14106	ENSACLG00000003338,ENSACLG00000018557,ENSACLG00000020522,ENSACLG00000024385,ENSACLG00000024554,ENSACLG00000025238,ENSACLG00000007952,ENSACLG00000012513,ENSACLG00000012569,ENSACLG00000012596,ENSACLG00000013801,ENSACLG00000022114,ENSACLG00000022595,ENSACLG00000002191,ENSACLG00000009736,ENSACLG00000013667,ENSACLG00000024048,ENSACLG00000025753,ENSACLG00000003234,ENSACLG00000011311,ENSACLG00000020240,…
GO:BP	oxoacid metabolic process	GO:0043436	3.71134e-05	4.43047	316	1600	69	14106	ENSACLG00000003338,ENSACLG00000018557,ENSACLG00000020522,ENSACLG00000024385,ENSACLG00000024554,ENSACLG00000025238,ENSACLG00000007952,ENSACLG00000012513,ENSACLG00000012569,ENSACLG00000012596,ENSACLG00000013801,ENSACLG00000022114,ENSACLG00000022595,ENSACLG00000002191,ENSACLG00000009736,ENSACLG00000013667,ENSACLG00000024048,ENSACLG00000025753,ENSACLG00000003234,ENSACLG00000011311,ENSACLG00000020240,…
GO:BP	organic acid metabolic process	GO:0006082	4.2304e-05	4.37362	317	1600	69	14106	ENSACLG00000003338,ENSACLG00000018557,ENSACLG00000020522,ENSACLG00000024385,ENSACLG00000024554,ENSACLG00000025238,ENSACLG00000007952,ENSACLG00000012513,ENSACLG00000012569,ENSACLG00000012596,ENSACLG00000013801,ENSACLG00000022114,ENSACLG00000022595,ENSACLG00000002191,ENSACLG00000009736,ENSACLG00000013667,ENSACLG00000024048,ENSACLG00000025753,ENSACLG00000003234,ENSACLG00000011311,ENSACLG00000020240,…
GO:BP	transmembrane transport	GO:0055085	0.000287142	3.5419	1171	1600	187	14106	ENSACLG00000000753,ENSACLG00000010927,ENSACLG00000012427,ENSACLG00000016209,ENSACLG00000019177,ENSACLG00000020813,ENSACLG00000020826,ENSACLG00000021553,ENSACLG00000022712,ENSACLG00000024371,ENSACLG00000025881,ENSACLG00000027108,ENSACLG00000027143,ENSACLG00000027382,ENSACLG00000000199,ENSACLG00000002328,ENSACLG00000002721,ENSACLG00000007528,ENSACLG00000011855,ENSACLG00000018351,ENSACLG00000020285,…
GO:BP	carbohydrate derivative metabolic process	GO:1901135	0.000960457	3.01752	533	1600	97	14106	ENSACLG00000002454,ENSACLG00000018557,ENSACLG00000021303,ENSACLG00000021774,ENSACLG00000021890,ENSACLG00000024385,ENSACLG00000025267,ENSACLG00000026437,ENSACLG00000010390,ENSACLG00000020573,ENSACLG00000020617,ENSACLG00000022595,ENSACLG00000028001,ENSACLG00000023863,ENSACLG00000025753,ENSACLG00000027391,ENSACLG00000006331,ENSACLG00000006335,ENSACLG00000006340,ENSACLG00000011311,ENSACLG00000027041,…
GO:BP	monocarboxylic acid metabolic process	GO:0032787	0.00139291	2.85608	170	1600	41	14106	ENSACLG00000003338,ENSACLG00000020522,ENSACLG00000024385,ENSACLG00000007952,ENSACLG00000012513,ENSACLG00000012569,ENSACLG00000012596,ENSACLG00000013801,ENSACLG00000022114,ENSACLG00000002191,ENSACLG00000009736,ENSACLG00000024048,ENSACLG00000025753,ENSACLG00000003234,ENSACLG00000011311,ENSACLG00000020240,ENSACLG00000022123,ENSACLG00000027041,ENSACLG00000008310,ENSACLG00000017912,ENSACLG00000003932,…
GO:BP	carbohydrate catabolic process	GO:0016052	0.0257523	1.58918	52	1600	17	14106	ENSACLG00000024385,ENSACLG00000023863,ENSACLG00000025753,ENSACLG00000011311,ENSACLG00000008310,ENSACLG00000017912,ENSACLG00000000634,ENSACLG00000009790,ENSACLG00000020605,ENSACLG00000024004,ENSACLG00000024729,ENSACLG00000000901,ENSACLG00000000925,ENSACLG00000000277,ENSACLG00000015525,ENSACLG00000010556,ENSACLG00000016322
GO:BP	nucleosome assembly	GO:0006334	0.0260681	1.58389	29	1600	12	14106	ENSACLG00000002379,ENSACLG00000014563,ENSACLG00000018642,ENSACLG00000017611,ENSACLG00000011610,ENSACLG00000007578,ENSACLG00000020863,ENSACLG00000024230,ENSACLG00000018450,ENSACLG00000006958,ENSACLG00000020059,ENSACLG00000016196
GO:BP	nucleosome organization	GO:0034728	0.0260681	1.58389	29	1600	12	14106	ENSACLG00000002379,ENSACLG00000014563,ENSACLG00000018642,ENSACLG00000017611,ENSACLG00000011610,ENSACLG00000007578,ENSACLG00000020863,ENSACLG00000024230,ENSACLG00000018450,ENSACLG00000006958,ENSACLG00000020059,ENSACLG00000016196
GO:BP	carbohydrate derivative catabolic process	GO:1901136	0.0448326	1.34841	86	1600	23	14106	ENSACLG00000024385,ENSACLG00000025753,ENSACLG00000011311,ENSACLG00000027041,ENSACLG00000008310,ENSACLG00000017912,ENSACLG00000000634,ENSACLG00000000650,ENSACLG00000000690,ENSACLG00000021241,ENSACLG00000009790,ENSACLG00000005357,ENSACLG00000005619,ENSACLG00000020605,ENSACLG00000024004,ENSACLG00000024729,ENSACLG00000000901,ENSACLG00000000925,ENSACLG00000015525,ENSACLG00000017526,ENSACLG00000018415,…

## Sheet: 30ss
source	term_name	term_id	adjusted_p_value	negative_log10_of_adjusted_p_value	term_size	query_size	intersection_size	effective_domain_size	intersections
GO:BP	small molecule metabolic process	GO:0044281	4.15165e-09	8.38178	706	1615	142	14106	ENSACLG00000001291,ENSACLG00000002381,ENSACLG00000002635,ENSACLG00000003338,ENSACLG00000004382,ENSACLG00000018557,ENSACLG00000020522,ENSACLG00000021774,ENSACLG00000021890,ENSACLG00000023406,ENSACLG00000024326,ENSACLG00000024554,ENSACLG00000025238,ENSACLG00000026437,ENSACLG00000027007,ENSACLG00000027020,ENSACLG00000027209,ENSACLG00000012462,ENSACLG00000012513,ENSACLG00000012569,ENSACLG00000012596,…
GO:BP	transmembrane transport	GO:0055085	6.00788e-07	6.22128	1171	1615	201	14106	ENSACLG00000000753,ENSACLG00000003691,ENSACLG00000013755,ENSACLG00000016159,ENSACLG00000016209,ENSACLG00000018618,ENSACLG00000019177,ENSACLG00000020813,ENSACLG00000020826,ENSACLG00000021553,ENSACLG00000022712,ENSACLG00000024164,ENSACLG00000025881,ENSACLG00000027108,ENSACLG00000000199,ENSACLG00000002721,ENSACLG00000007903,ENSACLG00000008233,ENSACLG00000009722,ENSACLG00000011855,ENSACLG00000018351,…
GO:BP	organic acid metabolic process	GO:0006082	6.18887e-05	4.20839	317	1615	69	14106	ENSACLG00000001291,ENSACLG00000002635,ENSACLG00000003338,ENSACLG00000004382,ENSACLG00000018557,ENSACLG00000020522,ENSACLG00000023406,ENSACLG00000024554,ENSACLG00000025238,ENSACLG00000012462,ENSACLG00000012513,ENSACLG00000012569,ENSACLG00000012596,ENSACLG00000013801,ENSACLG00000022114,ENSACLG00000022595,ENSACLG00000002191,ENSACLG00000009736,ENSACLG00000013667,ENSACLG00000024048,ENSACLG00000025753,…
GO:BP	carboxylic acid metabolic process	GO:0019752	0.000121484	3.91548	316	1615	68	14106	ENSACLG00000001291,ENSACLG00000002635,ENSACLG00000003338,ENSACLG00000004382,ENSACLG00000018557,ENSACLG00000020522,ENSACLG00000023406,ENSACLG00000024554,ENSACLG00000025238,ENSACLG00000012462,ENSACLG00000012513,ENSACLG00000012569,ENSACLG00000012596,ENSACLG00000013801,ENSACLG00000022114,ENSACLG00000022595,ENSACLG00000002191,ENSACLG00000009736,ENSACLG00000013667,ENSACLG00000024048,ENSACLG00000025753,…
GO:BP	oxoacid metabolic process	GO:0043436	0.000121484	3.91548	316	1615	68	14106	ENSACLG00000001291,ENSACLG00000002635,ENSACLG00000003338,ENSACLG00000004382,ENSACLG00000018557,ENSACLG00000020522,ENSACLG00000023406,ENSACLG00000024554,ENSACLG00000025238,ENSACLG00000012462,ENSACLG00000012513,ENSACLG00000012569,ENSACLG00000012596,ENSACLG00000013801,ENSACLG00000022114,ENSACLG00000022595,ENSACLG00000002191,ENSACLG00000009736,ENSACLG00000013667,ENSACLG00000024048,ENSACLG00000025753,…
GO:BP	alcohol metabolic process	GO:0006066	0.000955268	3.01987	84	1615	26	14106	ENSACLG00000024326,ENSACLG00000016224,ENSACLG00000014003,ENSACLG00000023863,ENSACLG00000026626,ENSACLG00000027377,ENSACLG00000009069,ENSACLG00000024346,ENSACLG00000024835,ENSACLG00000024870,ENSACLG00000024900,ENSACLG00000024918,ENSACLG00000011094,ENSACLG00000007146,ENSACLG00000005916,ENSACLG00000024418,ENSACLG00000027622,ENSACLG00000017052,ENSACLG00000000277,ENSACLG00000003226,ENSACLG00000012220,…
GO:BP	organic hydroxy compound metabolic process	GO:1901615	0.00142331	2.8467	112	1615	31	14106	ENSACLG00000024326,ENSACLG00000001942,ENSACLG00000016224,ENSACLG00000014003,ENSACLG00000023863,ENSACLG00000026626,ENSACLG00000011752,ENSACLG00000027377,ENSACLG00000009069,ENSACLG00000024346,ENSACLG00000005233,ENSACLG00000024835,ENSACLG00000024870,ENSACLG00000024900,ENSACLG00000024918,ENSACLG00000023639,ENSACLG00000003932,ENSACLG00000011094,ENSACLG00000007146,ENSACLG00000005916,ENSACLG00000024418,…
GO:BP	neurotransmitter transport	GO:0006836	0.00476801	2.32166	29	1615	13	14106	ENSACLG00000025881,ENSACLG00000000872,ENSACLG00000026664,ENSACLG00000009325,ENSACLG00000018011,ENSACLG00000007075,ENSACLG00000011254,ENSACLG00000017076,ENSACLG00000026784,ENSACLG00000007458,ENSACLG00000013192,ENSACLG00000021317,ENSACLG00000014186
GO:BP	carbohydrate metabolic process	GO:0005975	0.00903368	2.04414	269	1615	55	14106	ENSACLG00000002284,ENSACLG00000005926,ENSACLG00000012543,ENSACLG00000014584,ENSACLG00000014630,ENSACLG00000023406,ENSACLG00000027007,ENSACLG00000019567,ENSACLG00000022114,ENSACLG00000023863,ENSACLG00000025753,ENSACLG00000027391,ENSACLG00000027912,ENSACLG00000000357,ENSACLG00000000374,ENSACLG00000010057,ENSACLG00000011311,ENSACLG00000001883,ENSACLG00000010824,ENSACLG00000017912,ENSACLG00000025304,…
GO:BP	monocarboxylic acid metabolic process	GO:0032787	0.0110851	1.95526	170	1615	39	14106	ENSACLG00000003338,ENSACLG00000020522,ENSACLG00000023406,ENSACLG00000012462,ENSACLG00000012513,ENSACLG00000012569,ENSACLG00000012596,ENSACLG00000013801,ENSACLG00000022114,ENSACLG00000002191,ENSACLG00000009736,ENSACLG00000024048,ENSACLG00000025753,ENSACLG00000003234,ENSACLG00000011311,ENSACLG00000020240,ENSACLG00000022123,ENSACLG00000017912,ENSACLG00000013330,ENSACLG00000003932,ENSACLG00000009977,…
GO:BP	monosaccharide biosynthetic process	GO:0046364	0.0133031	1.87605	16	1615	9	14106	ENSACLG00000027007,ENSACLG00000022114,ENSACLG00000017912,ENSACLG00000007303,ENSACLG00000004707,ENSACLG00000024702,ENSACLG00000024729,ENSACLG00000025091,ENSACLG00000025100
GO:BP	gluconeogenesis	GO:0006094	0.0133031	1.87605	16	1615	9	14106	ENSACLG00000027007,ENSACLG00000022114,ENSACLG00000017912,ENSACLG00000007303,ENSACLG00000004707,ENSACLG00000024702,ENSACLG00000024729,ENSACLG00000025091,ENSACLG00000025100
GO:BP	hexose biosynthetic process	GO:0019319	0.0133031	1.87605	16	1615	9	14106	ENSACLG00000027007,ENSACLG00000022114,ENSACLG00000017912,ENSACLG00000007303,ENSACLG00000004707,ENSACLG00000024702,ENSACLG00000024729,ENSACLG00000025091,ENSACLG00000025100
GO:BP	hexose metabolic process	GO:0019318	0.0134025	1.87281	59	1615	19	14106	ENSACLG00000027007,ENSACLG00000022114,ENSACLG00000010057,ENSACLG00000011311,ENSACLG00000017912,ENSACLG00000007303,ENSACLG00000015065,ENSACLG00000004707,ENSACLG00000009790,ENSACLG00000024702,ENSACLG00000024729,ENSACLG00000018627,ENSACLG00000025352,ENSACLG00000022849,ENSACLG00000007294,ENSACLG00000003619,ENSACLG00000002486,ENSACLG00000025091,ENSACLG00000025100
GO:BP	olefinic compound metabolic process	GO:0120254	0.041271	1.38435	11	1615	7	14106	ENSACLG00000016224,ENSACLG00000026626,ENSACLG00000027377,ENSACLG00000024346,ENSACLG00000007146,ENSACLG00000024418,ENSACLG00000012220
GO:BP	ionotropic glutamate receptor signaling pathway	GO:0035235	0.0434161	1.36235	30	1615	12	14106	ENSACLG00000027108,ENSACLG00000019735,ENSACLG00000022891,ENSACLG00000004470,ENSACLG00000011481,ENSACLG00000026152,ENSACLG00000001838,ENSACLG00000012137,ENSACLG00000022681,ENSACLG00000021863,ENSACLG00000000992,ENSACLG00000026721
GO:BP	ligand-gated ion channel signaling pathway	GO:1990806	0.0434161	1.36235	30	1615	12	14106	ENSACLG00000027108,ENSACLG00000019735,ENSACLG00000022891,ENSACLG00000004470,ENSACLG00000011481,ENSACLG00000026152,ENSACLG00000001838,ENSACLG00000012137,ENSACLG00000022681,ENSACLG00000021863,ENSACLG00000000992,ENSACLG00000026721
