# Supplementary material for: Genetic and Developmental Divergence in the Neural Crest Program between Cichlid Fish Species
Source: Mol Biol Evol. 2024 Oct 16;41(11):msae217. doi: 10.1093/molbev/msae217 (PMC11558072; doi:10.1093/molbev/msae217)
Supplement: msae217_Supplementary_Data [file msae217_supplementary_data.zip › Supplementary_Table_9_CRISPR_stats.xlsx]

## Sheet: sox10a
clutch 20230626	day 0	day 7 post-fertilisation
CRISPR injected alive	56	23
control injected alive	17	4
wild-type uninjected alive	8	3
total alive	81	30
CRISPR phenotypes
craniofacial malformation including reduced eye size		7
cardiac defects		4
reduced cranial melanophore pigmentation		1
clutch 20230627	day 0	day 7 post-fertilisation
CRISPR injected alive	31	15
control injected alive	9	7
wild-type uninjected alive	4	4
total alive	44	26
CRISPR phenotypes
craniofacial malformation including reduced eye size		6
cardiac defects		3
reduced cranial melanophore pigmentation		3
clutch 20230705	day 0	day 7 post-fertilisation
CRISPR injected alive	35	20
control injected alive	13	9
wild-type uninjected alive	5	4
total alive	53	33
CRISPR phenotypes
craniofacial malformation including reduced eye size		4
cardiac defects		0
reduced cranial melanophore pigmentation		1
clutch 20231123	day 0	day 7 post-fertilisation
CRISPR injected alive	40	18
control injected alive	8	0
wild-type uninjected alive	5	0
total alive	53	18
CRISPR phenotypes
craniofacial malformation including reduced eye size		4
cardiac defects		3
reduced cranial melanophore pigmentation		2

## Sheet: sox10b
clutch 20230707	day 0	day 7 post-fertilisation
CRISPR injected alive	31	17
control injected alive	10	7
wild-type uninjected alive	5	3
total alive	46	27
CRISPR phenotypes
reduced cranial melanophore pigmentation		3
clutch 20231101	day 0	day 7 post-fertilisation
CRISPR injected alive	66	48
control injected alive	9	6
wild-type uninjected alive	6	5
total alive	81	59
CRISPR phenotypes
reduced cranial melanophore pigmentation		3
clutch 20231208	day 0	day 7 post-fertilisation
CRISPR injected alive	45	12
control injected alive	6	4
wild-type uninjected alive	6	3
total alive	67	19
CRISPR phenotypes
reduced cranial melanophore pigmentation		7
reduced eye size		1
